# Supplementary material for: Circular RNA circRNF13 inhibits proliferation and metastasis of nasopharyngeal carcinoma via SUMO2
Source: Mol Cancer. 2021 Aug 31;20:112. doi: 10.1186/s12943-021-01409-4 (PMC8406723; doi:10.1186/s12943-021-01409-4)
Supplement: Supplementary file 1 — Additional file 1:Suppemental Table 1. Probes for fluorescence in situ hybridization and RNA pulldown, siRNAs, primers for RT-PCR and vectors. Suppemental Table 2. List of antibodies for immunohistochemistry, western blotting, immunofluorescence, and RNA pulldown experiments. Suppemental Table 3. The top 20 circRNAs identified in NPC 5-8F cells using the next-generation sequencing of mRNA (RNA-seq). Suppemental Table 4. Clinicopathological data of 36 NPC and 12 NPE tissues measured by RT-PCR. Suppemental Table 5. Proteomic analysis of the circRNF13-regulated proteins in CNE2 cells transfected with sicircRNF13 or scrambled siRNA identified by the LC-MS/ MS spectrometry. Suppemental Table 6. The top 20 of the circRNF13-regulated differential proteins in CNE2 cells after knockdown of circRNF13 identified by the LC-MS/MS spectrometry. [file 12943_2021_1409_MOESM1_ESM.zip › Supplemental Table 2.xlsx]

## Sheet: Sheet1
Supplemental Table 2. List of antibodies for immunohistochemistry, western blotting, immunofluorescence, and RNA pulldown experiments.
Antibody	Catalog Number	Company
Anti-human SUMO2 Rabbit Monoclonal antibody	D160378	Proteintech Group, Inc
Anti-human GAPDH Mouse Monoclonal Antibody	60004-1-Ig	Proteintech Group, Inc
Anti-human LDHA Mouse Monoclonal Antibody	66287-1-Ig	Proteintech Group, Inc
Anti-human β-actin Mouse Monoclonal Antibody	66009-1-Ig	Proteintech Group, Inc
Anti-human UBC9 Mouse Monoclonal Antibody	60201-1-Ig	Proteintech Group, Inc
Anti-human UBC9 Rabbit Monoclonal Antibody	51018-2-AP	Proteintech Group, Inc
Anti-human α-Tubulin Mouse Monoclonal Antibody	66031-1-Ig	Proteintech Group, Inc
Anti-human AMPKα1 Rabbit Polyclonal antibody	10929-2-AP	Proteintech Group, Inc
Anti-human mTOR Mouse Monoclonal Antibody	66888-1-Ig	Proteintech Group, Inc
Anti-human GLUT1 Rabbit Monoclonal Antibody	21829-1-AP	Proteintech Group, Inc
Anti-human GLUT1 Mouse Monoclonal Antibody	CY5360	Abways
Anti-HA Mouse Monoclonal antibody	M180-3	MBL
Anti-FLAG® M2 Mouse Monoclonal antibody	F1804	Sigma-Aldrich
Normal Mouse IgG Polyclonal Antibody	12-371	Millipore
Anti-human 4EBP1 Mouse Monoclonal Antibody	60246-1-Ig	Proteintech Group, Inc
Anti-human S6K Rabbit Monoclonal Antibody	14485-1-AP	Proteintech Group, Inc
Anti-human Phospho-4E-BP1(Thr70) Polyclonal Antibody	AY0690	Abways
Anti-human Phospho-S6K(Ser424) Polyclonal Antibody	CY6407	Abways
