# Supplementary material for: Circular RNA circRNF13 inhibits proliferation and metastasis of nasopharyngeal carcinoma via SUMO2
Source: Mol Cancer. 2021 Aug 31;20:112. doi: 10.1186/s12943-021-01409-4 (PMC8406723; doi:10.1186/s12943-021-01409-4)
Supplement: Supplementary file 1 — Additional file 1:Suppemental Table 1. Probes for fluorescence in situ hybridization and RNA pulldown, siRNAs, primers for RT-PCR and vectors. Suppemental Table 2. List of antibodies for immunohistochemistry, western blotting, immunofluorescence, and RNA pulldown experiments. Suppemental Table 3. The top 20 circRNAs identified in NPC 5-8F cells using the next-generation sequencing of mRNA (RNA-seq). Suppemental Table 4. Clinicopathological data of 36 NPC and 12 NPE tissues measured by RT-PCR. Suppemental Table 5. Proteomic analysis of the circRNF13-regulated proteins in CNE2 cells transfected with sicircRNF13 or scrambled siRNA identified by the LC-MS/ MS spectrometry. Suppemental Table 6. The top 20 of the circRNF13-regulated differential proteins in CNE2 cells after knockdown of circRNF13 identified by the LC-MS/MS spectrometry. [file 12943_2021_1409_MOESM1_ESM.zip › Supplemental Table 6.xlsx]

## Sheet: Differential protein
Supplemental Table 6. The top 20 of the circRNF13-regulated differential proteins in CNE2 cells after knockdown of circRNF13 identified by the LC-MS/MS spectrometry.
Accession	Description	String ID	Annotation	Score siCtrl	Score sicircRNF13	Area-siCtrl	Area-sicircRNF13	Ratio Area-sicircRNF13/Area-siCtrl
P01112	HRAS	ENSP00000407586	GTPase HRas; Involved in the activation of Ras protein signal transduction. Ras proteins bind GDP/GTP and possess intrinsic GTPase activity; Belongs to the small GTPase superfamily. Ras family	23.6268	63.3956	1.66906e+07	3.70154e+06	0.221774
P37837	TALDO1	ENSP00000321259	Transaldolase; Transaldolase is important for the balance of metabolites in the pentose-phosphate pathway	81.3935	269.435	3.10236e+07	6.64118e+06	0.214068
P00338	LDHA	ENSP00000445175	Lactate dehydrogenase A; Belongs to the LDH/MDH superfamily. LDH family	429.952	99.5428	1.31431e+09	2.79264e+08	0.21248
P49006	MARCKSL1	ENSP00000362638	MARCKS-related protein; Controls cell movement by regulating actin cytoskeleton homeostasis and filopodium and lamellipodium formation. When unphosphorylated, induces cell migration. When phosphorylated by MAPK8, induces actin bundles formation and stabilization, thereby reducing actin plasticity, hence restricting cell movement, including neuronal migration. May also affect cancer cell migration…	89.2577	289.826	8.40423e+06	1.78384e+06	0.212255
O14776	TCERG1	ENSP00000296702	Transcription elongation regulator 1; Transcription factor that binds RNA polymerase II and inhibits the elongation of transcripts from target promoters. Regulates transcription elongation in a TATA box-dependent manner. Necessary for TAT-dependent activation of the human immunodeficiency virus type 1 (HIV-1) promoter	15.1417	26.8046	4.62986e+06	966295	0.208709
P38117	ETFB	ENSP00000346173	Electron transfer flavoprotein subunit beta; Heterodimeric electron transfer flavoprotein that accepts electrons from several mitochondrial dehydrogenases, including acyl-CoA dehydrogenases, glutaryl-CoA and sarcosine dehydrogenase. It transfers the electrons to the main mitochondrial respiratory chain via ETF-ubiquinone oxidoreductase (Probable). Required for normal mitochondrial fatty acid oxid…	8.38898	65.0555	2.37643e+07	4.85718e+06	0.20439
B4DTF2	ANXA8L1	ENSP00000480221	Annexin A8 like 1; Belongs to the annexin family	17.0188	37.6197	2.04775e+07	4.08015e+06	0.199251
H0YFA4	CRIP2	ENSP00000426119	Cysteine rich protein 2; LIM domain containing	39.9267	245.833	3.88504e+07	7.64935e+06	0.196892
P63096	GNAI1	ENSP00000343027	Guanine nucleotide-binding protein G(i) subunit alpha-1; Guanine nucleotide-binding proteins (G proteins) function as transducers downstream of G protein-coupled receptors (GPCRs) in numerous signaling cascades. The alpha chain contains the guanine nucleotide binding site and alternates between an active, GTP-bound state and an inactive, GDP-bound state. Signaling by an activated GPCR promotes GD…	39.2577	54.5137	2.15534e+07	4.24117e+06	0.196775
Q5T123	SH3BGRL3	ENSP00000270792	SH3 domain-binding glutamic acid-rich-like protein 3; Could act as a modulator of glutaredoxin biological activity	41.182	20.2905	6.20783e+06	1.20356e+06	0.193878
Q9UHB9	SRP68	ENSP00000312066	Signal recognition particle subunit SRP68; Signal-recognition-particle assembly has a crucial role in targeting secretory proteins to the rough endoplasmic reticulum membrane. SRP68 binds the 7S RNA, SRP72 binds to this complex subsequently. This ribonucleoprotein complex might interact directly with the docking protein in the ER membrane and possibly participate in the elongation arrest function	59.249	11.0774	4.77147e+06	920993	0.193021
Q00325	SLC25A3	ENSP00000228318	Phosphate carrier protein, mitochondrial; Transport of phosphate groups from the cytosol to the mitochondrial matrix. Phosphate is cotransported with H(+). May play a role regulation of the mitochondrial permeability transition pore (mPTP); Solute carriers	48.2909	406.966	1.00594e+08	1.9139e+07	0.190259
Q96CX2	KCTD12	ENSP00000366694	BTB/POZ domain-containing protein KCTD12; Auxiliary subunit of GABA-B receptors that determine the pharmacology and kinetics of the receptor response. Increases agonist potency and markedly alter the G-protein signaling of the receptors by accelerating onset and promoting desensitization (By similarity)	37.3066	21.4806	1.17378e+07	2.21354e+06	0.188583
H7BYV1	IFITM2	ENSP00000484689	Interferon-induced transmembrane protein 2; IFN-induced antiviral protein which inhibits the entry of viruses to the host cell cytoplasm, permitting endocytosis, but preventing subsequent viral fusion and release of viral contents into the cytosol. Active against multiple viruses, including influenza A virus, SARS coronavirus (SARS-CoV), Marburg virus (MARV), Ebola virus (EBOV), Dengue virus (DNV…	5.59967	5.1636	1.09038e+07	2.04735e+06	0.187764
A0A1B0GTJ7	ADSL	ENSP00000485525	Adenylosuccinate lyase; Catalyzes two non-sequential steps in de novo AMP synthesis: converts (S)-2-(5-amino-1-(5-phospho-D- ribosyl)imidazole-4-carboxamido)succinate (SAICAR) to fumarate plus 5-amino-1-(5-phospho-D-ribosyl)imidazole-4-carboxamide, and thereby also contributes to de novo IMP synthesis, and converts succinyladenosine monophosphate (SAMP) to AMP and fumarate; Belongs to the lyase 1…	32.57	39.0503	1.68485e+07	3.15532e+06	0.187276
P55795	HNRNPH2	ENSP00000361927	Heterogeneous nuclear ribonucleoprotein H2; This protein is a component of the heterogeneous nuclear ribonucleoprotein (hnRNP) complexes which provide the substrate for the processing events that pre-mRNAs undergo before becoming functional, translatable mRNAs in the cytoplasm. Binds poly(RG); RNA binding motif containing	146.93	276.308	1.76899e+08	3.31056e+07	0.187144
H0YK42	SNX1	ENSP00000261889	Sorting nexin-1; Involved in several stages of intracellular trafficking. Interacts with membranes containing phosphatidylinositol 3- phosphate (PtdIns(3P)) or phosphatidylinositol 3,5-bisphosphate (PtdIns(3,5)P2). Acts in part as component of the retromer membrane-deforming SNX-BAR subcomplex. The SNX-BAR retromer mediates retrograde transport of cargo proteins from endosomes to the trans-Golgi …	2.44058	410.176	5.44276e+06	1.01247e+06	0.186021
P40925	MDH1	ENSP00000438144	Malate dehydrogenase, cytoplasmic; Malate dehydrogenase 1; Belongs to the LDH/MDH superfamily. MDH type 2 family	23.0031	60.4174	3.38764e+07	6.09807e+06	0.180009
P07602	PSAP	ENSP00000378394	Prosaposin; Saposins are specific low-molecular mass non-enzymic proteins, they participate in the lysosomal degradation of sphingolipids, which takes place by the sequential action of specific hydrolases; Endogenous ligands	18.5971	33.7188	1.30649e+08	2.343e+07	0.179336
P61956	SUMO2	ENSP00000405965	Small ubiquitin-related modifier 2; Ubiquitin-like protein that can be covalently attached to proteins as a monomer or as a lysine-linked polymer. Covalent attachment via an isopeptide bond to its substrates requires prior activation by the E1 complex SAE1-SAE2 and linkage to the E2 enzyme UBE2I, and can be promoted by an E3 ligase such as PIAS1-4, RANBP2, CBX4 or ZNF451. This post-translational …	167.557	30.8522	2.43299e+08	4.26523e+07	0.175308
Ratio Area-sicircRNF13/Area-siCtrl, Up = >1.5;Down <0.67
