# Supplementary material for: Circular RNA circRNF13 inhibits proliferation and metastasis of nasopharyngeal carcinoma via SUMO2
Source: Mol Cancer. 2021 Aug 31;20:112. doi: 10.1186/s12943-021-01409-4 (PMC8406723; doi:10.1186/s12943-021-01409-4)
Supplement: Supplementary file 1 — Additional file 1:Suppemental Table 1. Probes for fluorescence in situ hybridization and RNA pulldown, siRNAs, primers for RT-PCR and vectors. Suppemental Table 2. List of antibodies for immunohistochemistry, western blotting, immunofluorescence, and RNA pulldown experiments. Suppemental Table 3. The top 20 circRNAs identified in NPC 5-8F cells using the next-generation sequencing of mRNA (RNA-seq). Suppemental Table 4. Clinicopathological data of 36 NPC and 12 NPE tissues measured by RT-PCR. Suppemental Table 5. Proteomic analysis of the circRNF13-regulated proteins in CNE2 cells transfected with sicircRNF13 or scrambled siRNA identified by the LC-MS/ MS spectrometry. Suppemental Table 6. The top 20 of the circRNF13-regulated differential proteins in CNE2 cells after knockdown of circRNF13 identified by the LC-MS/MS spectrometry. [file 12943_2021_1409_MOESM1_ESM.zip › Supplemental Table 5.xlsx]

## Sheet: Differential protein
Supplemental Table 5. Proteomic analysis of the circRNF13-regulated proteins in CNE2 cells transfected with sicircRNF13 or scrambled siRNA identified by the LC-MS/MS spectrometry.
Accession	Description	String ID	Annotation	Score siCtrl	Score sicircRNF13	Area-siCtrl	Area-sicircRNF13	Ratio Area-sicircRNF13/Area-siCtrl
Q07666	KHDRBS1	ENSP00000313829	KH domain-containing, RNA-binding, signal transduction-associated protein 1; Recruited and tyrosine phosphorylated by several receptor systems, for example the T-cell, leptin and insulin receptors. Once phosphorylated, functions as an adapter protein in signal transduction cascades by binding to SH2 and SH3 domain- containing proteins. Role in G2-M progression in the cell cycle. Represses CBP-dep…	42.3913	212.219	1.7059e+07	3.41947e+07	2.00449
P55010	EIF5	ENSP00000216554	Eukaryotic translation initiation factor 5; Catalyzes the hydrolysis of GTP bound to the 40S ribosomal initiation complex (40S.mRNA.Met-tRNA[F].eIF-2.GTP) with the subsequent joining of a 60S ribosomal subunit resulting in the release of eIF-2 and the guanine nucleotide. The subsequent joining of a 60S ribosomal subunit results in the formation of a functional 80S initiation complex (80S.mRNA.Met…	40.2036	164.209	1.57984e+07	3.15735e+07	1.99853
B7Z6D5	DDX27	ENSP00000483495	Probable ATP-dependent RNA helicase DDX27; Probable ATP-dependent RNA helicase. Component of the nucleolar ribosomal RNA (rRNA) processing machinery that regulates 3' end formation of ribosomal 47S rRNA; DEAD-box helicases	26.6986	40.8938	1.46898e+06	2.93463e+06	1.99773
Q9HB71	CACYBP	ENSP00000356652	Calcyclin-binding protein; May be involved in calcium-dependent ubiquitination and subsequent proteasomal degradation of target proteins. Probably serves as a molecular bridge in ubiquitin E3 complexes. Participates in the ubiquitin-mediated degradation of beta-catenin (CTNNB1)	209.477	38.0988	1.11762e+07	2.22732e+07	1.99291
P07737	PFN1	ENSP00000225655	Profilin-1; Binds to actin and affects the structure of the cytoskeleton. At high concentrations, profilin prevents the polymerization of actin, whereas it enhances it at low concentrations. By binding to PIP2, it inhibits the formation of IP3 and DG. Inhibits androgen receptor (AR) and HTT aggregation and binding of G-actin is essential for its inhibition of AR	381.842	26.5092	1.93468e+08	3.85342e+08	1.99176
Q9BQE3	TUBA1C	ENSP00000301072	Tubulin alpha-1C chain; Tubulin is the major constituent of microtubules. It binds two moles of GTP, one at an exchangeable site on the beta chain and one at a non-exchangeable site on the alpha chain; Belongs to the tubulin family	1214.09	22.5184	4.33471e+08	8.59792e+08	1.98351
P26639	TARS	ENSP00000387710	Threonine--tRNA ligase, cytoplasmic; Aminoacyl tRNA synthetases, Class II	183.133	455.438	2.34727e+07	4.65229e+07	1.982
F5GZS6	SLC3A2	ENSP00000367123	4F2 cell-surface antigen heavy chain; Required for the function of light chain amino-acid transporters. Involved in sodium-independent, high-affinity transport of large neutral amino acids such as phenylalanine, tyrosine, leucine, arginine and tryptophan. Involved in guiding and targeting of LAT1 and LAT2 to the plasma membrane. When associated with SLC7A6 or SLC7A7 acts as an arginine/glutamine …	269.752	103.081	1.24693e+08	2.45299e+08	1.96721
P18669	PGAM1	ENSP00000359991	Phosphoglycerate mutase 1; Interconversion of 3- and 2-phosphoglycerate with 2,3- bisphosphoglycerate as the primer of the reaction. Can also catalyze the reaction of EC 5.4.2.4 (synthase), but with a reduced activity	222.453	18.4608	2.51178e+08	4.94062e+08	1.96698
P34932	HSPA4	ENSP00000302961	Heat shock protein family A member 4; Belongs to the heat shock protein 70 family	398.582	176.05	2.91895e+07	5.71416e+07	1.95761
P57088	TMEM33	ENSP00000422473	Transmembrane protein 33; Acts as a regulator of the tubular endoplasmic reticulum (ER) network. Suppresses the RTN3/4-induced formation of the ER tubules. Positively regulates PERK-mediated and IRE1-mediated unfolded protein response signaling	19.9529	40.7068	5.27426e+06	1.02138e+07	1.93654
K7EN45	PIN1	ENSP00000247970	Peptidyl-prolyl cis-trans isomerase NIMA-interacting 1; Peptidyl-prolyl cis/trans isomerase (PPIase) that binds to and isomerizes specific phosphorylated Ser/Thr-Pro (pSer/Thr- Pro) motifs. By inducing conformational changes in a subset of phosphorylated proteins, acts as a molecular switch in multiple cellular processes. Displays a preference for acidic residues located N-terminally to the proli…	2.50657	29.0144	2.98734e+06	5.75413e+06	1.92617
P42704	LRPPRC	ENSP00000260665	Leucine-rich PPR motif-containing protein, mitochondrial; May play a role in RNA metabolism in both nuclei and mitochondria. In the nucleus binds to HNRPA1-associated poly(A) mRNAs and is part of nmRNP complexes at late stages of mRNA maturation which are possibly associated with nuclear mRNA export. May bind mature mRNA in the nucleus outer membrane. In mitochondria binds to poly(A) mRNA. Plays …	194.965	320.274	7.78294e+06	1.4923e+07	1.9174
P45973	CBX5	ENSP00000209875	Chromobox protein homolog 5; Component of heterochromatin that recognizes and binds histone H3 tails methylated at 'Lys-9' (H3K9me), leading to epigenetic repression. In contrast, it is excluded from chromatin when 'Tyr-41' of histone H3 is phosphorylated (H3Y41ph). Can interact with lamin-B receptor (LBR). This interaction can contribute to the association of the heterochromatin with the inner n…	39.4841	108.171	1.17488e+07	2.24945e+07	1.91462
Q15046	KARS	ENSP00000325448	Lysine--tRNA ligase; Catalyzes the specific attachment of an amino acid to its cognate tRNA in a 2 step reaction: the amino acid (AA) is first activated by ATP to form AA-AMP and then transferred to the acceptor end of the tRNA. When secreted, acts as a signaling molecule that induces immune response through the activation of monocyte/macrophages. Catalyzes the synthesis of the signaling molecule…	218.776	45.7516	8.3995e+06	1.60691e+07	1.9131
P49721	PSMB2	ENSP00000362334	Proteasome subunit beta type-2; Component of the 20S core proteasome complex involved in the proteolytic degradation of most intracellular proteins. This complex plays numerous essential roles within the cell by associating with different regulatory particles. Associated with two 19S regulatory particles, forms the 26S proteasome and thus participates in the ATP-dependent degradation of ubiquitin…	47.352	35.9212	9.539e+07	1.81706e+08	1.90487
P19623	SRM	ENSP00000366156	Spermidine synthase; Catalyzes the production of spermidine from putrescine and decarboxylated S-adenosylmethionine (dcSAM). Has a strong preference for putrescine as substrate, and has very low activity towards 1,3-diaminopropane. Has extremely low activity towards spermidine	27.7614	97.2935	2.87836e+06	5.46821e+06	1.89976
P30084	ECHS1	ENSP00000357535	Enoyl-CoA hydratase, mitochondrial; Straight-chain enoyl-CoA thioesters from C4 up to at least C16 are processed, although with decreasing catalytic rate. Has high substrate specificity for crotonyl-CoA and moderate specificity for acryloyl-CoA, 3-methylcrotonyl-CoA and methacrylyl-CoA. It is noteworthy that binds tiglyl-CoA, but hydrates only a small amount of this substrate	95.1305	35.6397	1.00926e+07	1.91578e+07	1.89819
P11233	RALA	ENSP00000005257	Ras-related protein Ral-A; Multifunctional GTPase involved in a variety of cellular processes including gene expression, cell migration, cell proliferation, oncogenic transformation and membrane trafficking. Accomplishes its multiple functions by interacting with distinct downstream effectors. Acts as a GTP sensor for GTP-dependent exocytosis of dense core vesicles. The RALA-exocyst complex regul…	48.5106	342.885	2.90385e+06	5.48099e+06	1.88749
O60568	PLOD3	ENSP00000223127	Procollagen-lysine,2-oxoglutarate 5-dioxygenase 3; Forms hydroxylysine residues in -Xaa-Lys-Gly- sequences in collagens. These hydroxylysines serve as sites of attachment for carbohydrate units and are essential for the stability of the intermolecular collagen cross-links	37.0193	96.5242	9.80875e+06	1.84646e+07	1.88246
P31040	SDHA	ENSP00000264932	Succinate dehydrogenase [ubiquinone] flavoprotein subunit, mitochondrial; Flavoprotein (FP) subunit of succinate dehydrogenase (SDH) that is involved in complex II of the mitochondrial electron transport chain and is responsible for transferring electrons from succinate to ubiquinone (coenzyme Q). Can act as a tumor suppressor; Belongs to the FAD-dependent oxidoreductase 2 family. FRD/SDH subfami…	146.51	74.1312	2.0792e+07	3.90198e+07	1.87667
Q9Y2Z0	LDHA	ENSP00000445175	Lactate dehydrogenase A; Belongs to the LDH/MDH superfamily. LDH family	12.7073	52.9225	4.99091e+06	9.34491e+06	1.87239
O14745	SLC9A3R1	ENSP00000262613	Na(+)/H(+) exchange regulatory cofactor NHE-RF1; Scaffold protein that connects plasma membrane proteins with members of the ezrin/moesin/radixin family and thereby helps to link them to the actin cytoskeleton and to regulate their surface expression. Necessary for recycling of internalized ADRB2. Was first known to play a role in the regulation of the activity and subcellular location of SLC9A3.…	79.6508	24.6677	4.42605e+06	8.20877e+06	1.85465
Q86SX6	GLRX5	ENSP00000328570	Glutaredoxin-related protein 5, mitochondrial; Monothiol glutaredoxin involved in the biogenesis of iron-sulfur clusters. Involved in protein lipoylation, acting in the pathway that provides an iron-sulfur cluster to lipoate synthase. Required for normal iron homeostasis. Required for normal regulation of hemoglobin synthesis by the iron-sulfur protein ACO1. May protect cells against apoptosis du…	37.2199	112.72	2.01582e+06	3.73363e+06	1.85217
P49736	MCM2	ENSP00000265056	DNA replication licensing factor MCM2; Acts as component of the MCM2-7 complex (MCM complex) which is the putative replicative helicase essential for 'once per cell cycle' DNA replication initiation and elongation in eukaryotic cells. The active ATPase sites in the MCM2-7 ring are formed through the interaction surfaces of two neighboring subunits such that a critical structure of a conserved arg…	119.682	115.26	1.15175e+07	2.13115e+07	1.85037
P06730	EIF4E	ENSP00000425561	Eukaryotic translation initiation factor 4E	48.7359	50.1624	1.53501e+07	2.83478e+07	1.84676
K7EPP7	DNAJC7	ENSP00000406463	DnaJ homolog subfamily C member 7; Acts as co-chaperone regulating the molecular chaperones HSP70 and HSP90 in folding of steroid receptors, such as the glucocorticoid receptor and the progesterone receptor. Proposed to act as a recycling chaperone by facilitating the return of chaperone substrates to early stages of chaperoning if further folding is required. In vitro, induces ATP-independent di…	77.4548	34.4292	3.10063e+06	5.70923e+06	1.84131
P14618	PKM	ENSP00000320171	Pyruvate kinase PKM; Glycolytic enzyme that catalyzes the transfer of a phosphoryl group from phosphoenolpyruvate (PEP) to ADP, generating ATP. Stimulates POU5F1-mediated transcriptional activation. Plays a general role in caspase independent cell death of tumor cells. The ratio between the highly active tetrameric form and nearly inactive dimeric form determines whether glucose carbons are chann…	1193.55	1604.53	4.42383e+08	8.07645e+08	1.82567
P11387	TOP1	ENSP00000354522	DNA topoisomerase 1; Releases the supercoiling and torsional tension of DNA introduced during the DNA replication and transcription by transiently cleaving and rejoining one strand of the DNA duplex. Introduces a single-strand break via transesterification at a target site in duplex DNA. The scissile phosphodiester is attacked by the catalytic tyrosine of the enzyme, resulting in the formation of…	23.2024	468.156	5.12054e+06	9.34784e+06	1.82556
Q9BS26	ERP44	ENSP00000262455	Endoplasmic reticulum resident protein 44; Mediates thiol-dependent retention in the early secretory pathway, forming mixed disulfides with substrate proteins through its conserved CRFS motif. Inhibits the calcium channel activity of ITPR1. May have a role in the control of oxidative protein folding in the endoplasmic reticulum. Required to retain ERO1A and ERO1B in the endoplasmic reticulum	44.1068	1078.39	4.84245e+06	8.83249e+06	1.82397
Q99832	CCT7	ENSP00000258091	T-complex protein 1 subunit eta; Molecular chaperone; assists the folding of proteins upon ATP hydrolysis. Known to play a role, in vitro, in the folding of actin and tubulin (By similarity); Chaperonins	276.079	11.9687	5.05478e+07	9.21791e+07	1.8236
Q9H0A0	NAT10	ENSP00000257829	RNA cytidine acetyltransferase; RNA cytidine acetyltransferase with specificity toward both 18S rRNA and tRNAs. Catalyzes the formation of N(4)-acetylcytidine (ac4C) at positions 1337 and 1842 in 18S rRNA (By similarity). Required for early nucleolar cleavages of precursor rRNA at sites A0, A1 and A2 during 18S rRNA synthesis. Catalyzes the formation of ac4C in serine and leucine tRNAs (By simila…	34.6922	42.942	2.21953e+06	4.04245e+06	1.82131
A0A0G2JQ62	LPCAT1	ENSP00000283415	Lysophosphatidylcholine acyltransferase 1; Possesses both acyltransferase and acetyltransferase activities. Activity is calcium-independent (By similarity). Mediates the conversion of 1- acyl-sn-glycero-3-phosphocholine (LPC) into phosphatidylcholine (PC). Displays a clear preference for saturated fatty acyl-CoAs, and 1-myristoyl or 1-palmitoyl LPC as acyl donors and acceptors, respectively. May …	16.6653	9.13035	1.17133e+06	2.12882e+06	1.81744
H0YBZ9	SMN1	ENSP00000370083	Survival of motor neuron 1, telomeric; The SMN complex plays a catalyst role in the assembly of small nuclear ribonucleoproteins (snRNPs), the building blocks of the spliceosome. Thereby, plays an important role in the splicing of cellular pre-mRNAs. Most spliceosomal snRNPs contain a common set of Sm proteins SNRPB, SNRPD1, SNRPD2, SNRPD3, SNRPE, SNRPF and SNRPG that assemble in a heptameric pro…	6.02258	46.8361	1.88743e+07	3.41008e+07	1.80673
Q7KZF4	SND1	ENSP00000346762	Staphylococcal nuclease domain-containing protein 1; Functions as a bridging factor between STAT6 and the basal transcription factor. Plays a role in PIM1 regulation of MYB activity. Functions as a transcriptional coactivator for the Epstein-Barr virus nuclear antigen 2 (EBNA2); Tudor domain containing	183.427	37.5503	1.01351e+07	1.82711e+07	1.80276
Q9NVP1	DDX18	ENSP00000263239	ATP-dependent RNA helicase DDX18; Probable RNA-dependent helicase; Belongs to the DEAD box helicase family. DDX18/HAS1 subfamily	32.6453	144.275	2.03683e+06	3.66362e+06	1.79869
Q9H0U4	RAB1B	ENSP00000310226	Ras-related protein Rab-1B; The small GTPases Rab are key regulators of intracellular membrane trafficking, from the formation of transport vesicles to their fusion with membranes. Rabs cycle between an inactive GDP-bound form and an active GTP-bound form that is able to recruit to membranes different set of downstream effectors directly responsible for vesicle formation, movement, tethering and …	60.108	1.78597	4.6609e+07	8.35892e+07	1.79341
P14625	HSP90B1	ENSP00000299767	Endoplasmin; Molecular chaperone that functions in the processing and transport of secreted proteins. When associated with CNPY3, required for proper folding of Toll-like receptors (By similarity). Functions in endoplasmic reticulum associated degradation (ERAD). Has ATPase activity; Belongs to the heat shock protein 90 family	569.878	68.0612	1.22469e+08	2.19045e+08	1.78857
Q8N1G4	LRRC47	ENSP00000367498	Leucine-rich repeat-containing protein 47; Leucine rich repeat containing 47	47.2667	194.823	8.04315e+06	1.4385e+07	1.78847
Q14204	DYNC1H1	ENSP00000348965	Cytoplasmic dynein 1 heavy chain 1; Cytoplasmic dynein 1 acts as a motor for the intracellular retrograde motility of vesicles and organelles along microtubules. Dynein has ATPase activity; the force-producing power stroke is thought to occur on release of ADP. Plays a role in mitotic spindle assembly and metaphase plate congression; Belongs to the dynein heavy chain family	404.575	92.684	2.18378e+07	3.88477e+07	1.77892
E9PLK3	HK2	ENSP00000290573	Hexokinase-2; Hexokinase 2; Belongs to the hexokinase family	106.931	12.0919	6.68231e+06	1.18279e+07	1.77004
B4DWR3	VBP1	ENSP00000286428	Prefoldin subunit 3; Binds specifically to cytosolic chaperonin (c-CPN) and transfers target proteins to it. Binds to nascent polypeptide chain and promotes folding in an environment in which there are many competing pathways for nonnative proteins; Prefoldin subunits	7.71222	1.7127	1.05772e+07	1.87117e+07	1.76907
P10316	HLA-A	ENSP00000379873	HLA class I histocompatibility antigen, A-3 alpha chain; Involved in the presentation of foreign antigens to the immune system; C1-set domain containing	269.366	14.3621	2.16423e+07	3.82064e+07	1.76536
P18206	VCL	ENSP00000211998	Vinculin; Actin filament (F-actin)-binding protein involved in cell-matrix adhesion and cell-cell adhesion. Regulates cell- surface E-cadherin expression and potentiates mechanosensing by the E-cadherin complex. May also play important roles in cell morphology and locomotion; Belongs to the vinculin/alpha-catenin family	512.618	227.243	5.26714e+07	9.29172e+07	1.76409
U3KPR7	CAPNS1	ENSP00000246533	Calpain small subunit 1; Regulatory subunit of the calcium-regulated non- lysosomal thiol-protease which catalyzes limited proteolysis of substrates involved in cytoskeletal remodeling and signal transduction; EF-hand domain containing	11.9549	0	1.61496e+06	2.83604e+06	1.75611
Q7Z3B4	NUP54	ENSP00000264883	Nucleoporin p54; Component of the nuclear pore complex, a complex required for the trafficking across the nuclear membrane; Nucleoporins	6.92042	58.4003	1.81438e+06	3.17482e+06	1.74981
Q9NR12	PDLIM7	ENSP00000348099	PDZ and LIM domain protein 7; May function as a scaffold on which the coordinated assembly of proteins can occur. May play a role as an adapter that, via its PDZ domain, localizes LIM-binding proteins to actin filaments of both skeletal muscle and nonmuscle tissues. Involved in both of the two fundamental mechanisms of bone formation, direct bone formation (e.g. embryonic flat bones mandible and …	42.7947	94.6821	4.16533e+06	7.2813e+06	1.74807
P13796	LCP1	ENSP00000381581	Plastin-2; Actin-binding protein. Plays a role in the activation of T-cells in response to costimulation through TCR/CD3 and CD2 or CD28. Modulates the cell surface expression of IL2RA/CD25 and CD69; EF-hand domain containing	151.377	737.114	3.4154e+07	5.94991e+07	1.74208
P00374	DHFR	ENSP00000396308	Dihydrofolate reductase; Key enzyme in folate metabolism. Contributes to the de novo mitochondrial thymidylate biosynthesis pathway. Catalyzes an essential reaction for de novo glycine and purine synthesis, and for DNA precursor synthesis. Binds its own mRNA and that of DHFR2	45.0882	22.0093	2.84266e+06	4.95185e+06	1.74198
P52948	NUP98	ENSP00000316032	Nuclear pore complex protein Nup98-Nup96; Plays a role in the nuclear pore complex (NPC) assembly and/or maintenance. NUP98 and NUP96 are involved in the bidirectional transport across the NPC. May anchor NUP153 and TPR to the NPC. In cooperation with DHX9, plays a role in transcription and alternative splicing activation of a subset of genes. Involved in the localization of DHX9 in discrete intr…	5.74856	111.984	5.66964e+06	9.87484e+06	1.74171
O00303	EIF3F	ENSP00000431800	Eukaryotic translation initiation factor 3 subunit F; Component of the eukaryotic translation initiation factor 3 (eIF-3) complex, which is required for several steps in the initiation of protein synthesis. The eIF-3 complex associates with the 40S ribosome and facilitates the recruitment of eIF-1, eIF-1A, eIF-2:GTP:methionyl-tRNAi and eIF-5 to form the 43S pre- initiation complex (43S PIC). The …	70.2116	49.4275	8.7183e+06	1.51678e+07	1.73977
Q9UBT2	UBA2	ENSP00000246548	SUMO-activating enzyme subunit 2; The heterodimer acts as an E1 ligase for SUMO1, SUMO2, SUMO3, and probably SUMO4. It mediates ATP-dependent activation of SUMO proteins followed by formation of a thioester bond between a SUMO protein and a conserved active site cysteine residue on UBA2/SAE2; Ubiquitin like modifier activating enzymes	13.5643	20.5591	1.21489e+06	2.10251e+06	1.73062
P68366	TUBA4A	ENSP00000248437	Tubulin alpha-4A chain; Tubulin is the major constituent of microtubules. It binds two moles of GTP, one at an exchangeable site on the beta chain and one at a non-exchangeable site on the alpha chain; Tubulins	791.001	348.267	4.3293e+08	7.49152e+08	1.73043
P08621	SNRNP70	ENSP00000472998	U1 small nuclear ribonucleoprotein 70 kDa; Component of the spliceosomal U1 snRNP, which is essential for recognition of the pre-mRNA 5' splice-site and the subsequent assembly of the spliceosome. SNRNP70 binds to the loop I region of U1-snRNA. The truncated isoforms cannot bind U1-snRNA; RNA binding motif containing	18.4933	55.1474	8.0909e+06	1.39896e+07	1.72906
Q14764	MVP	ENSP00000378760	Major vault protein; Required for normal vault structure. Vaults are multi- subunit structures that may act as scaffolds for proteins involved in signal transduction. Vaults may also play a role in nucleo- cytoplasmic transport. Down-regulates IFNG-mediated STAT1 signaling and subsequent activation of JAK. Down-regulates SRC activity and signaling through MAP kinases	124.894	36.6923	1.49601e+07	2.58548e+07	1.72825
P46060	RANGAP1	ENSP00000401470	Ran GTPase-activating protein 1; GTPase activator for the nuclear Ras-related regulatory protein Ran, converting it to the putatively inactive GDP-bound state	53.2108	6.74736	1.04144e+07	1.79418e+07	1.72278
Q12792	TWF1	ENSP00000449428	Twinfilin-1; Actin-binding protein involved in motile and morphological processes. Inhibits actin polymerization, likely by sequestering G-actin. By capping the barbed ends of filaments, it also regulates motility. Seems to play an important role in clathrin-mediated endocytosis and distribution of endocytic organelles (By similarity)	55.8861	287.119	2.75851e+06	4.72487e+06	1.71283
P36542	ATP5C1	ENSP00000349142	ATP synthase subunit gamma, mitochondrial; Mitochondrial membrane ATP synthase (F(1)F(0) ATP synthase or Complex V) produces ATP from ADP in the presence of a proton gradient across the membrane which is generated by electron transport complexes of the respiratory chain. F-type ATPases consist of two structural domains, F(1) - containing the extramembraneous catalytic core, and F(0) - containing …	41.2694	38.4065	6.55237e+06	1.1171e+07	1.70488
A0A0B4J1Z1	SRSF7	ENSP00000325905	Serine/arginine-rich splicing factor 7; Required for pre-mRNA splicing. Can also modulate alternative splicing in vitro. Represses the splicing of MAPT/Tau exon 10. May function as export adapter involved in mRNA nuclear export such as of histone H2A. Binds mRNA which is thought to be transferred to the NXF1-NXT1 heterodimer for export (TAP/NXF1 pathway); enhances NXF1-NXT1 RNA-binding activity. …	29.8489	38.5225	9.71717e+06	1.65259e+07	1.70069
Q99436	PSMB7	ENSP00000259457	Proteasome subunit beta type-7; Component of the 20S core proteasome complex involved in the proteolytic degradation of most intracellular proteins. This complex plays numerous essential roles within the cell by associating with different regulatory particles. Associated with two 19S regulatory particles, forms the 26S proteasome and thus participates in the ATP-dependent degradation of ubiquitin…	29.8624	52.9867	8.99057e+06	1.524e+07	1.69511
P51149	RAB7A	ENSP00000265062	Ras-related protein Rab-7a; Key regulator in endo-lysosomal trafficking. Governs early-to-late endosomal maturation, microtubule minus-end as well as plus-end directed endosomal migration and positioning, and endosome-lysosome transport through different protein-protein interaction cascades. Plays a central role, not only in endosomal traffic, but also in many other cellular and physiological eve…	99.4634	51.5484	6.70879e+06	1.13542e+07	1.69243
O75531	BANF1	ENSP00000310275	Barrier-to-autointegration factor; Plays fundamental roles in nuclear assembly, chromatin organization, gene expression and gonad development. May potently compress chromatin structure and be involved in membrane recruitment and chromatin decondensation during nuclear assembly. Contains 2 non-specific dsDNA-binding sites which may promote DNA cross-bridging; Belongs to the BAF family	17.2542	264.088	9.06177e+07	1.51785e+08	1.675
Q9UMX0	UBQLN1	ENSP00000365576	Ubiquilin-1; Plays an important role in the regulation of different protein degradation mechanisms and pathways including ubiquitin- proteasome system (UPS), autophagy and endoplasmic reticulum- associated protein degradation (ERAD) pathway. Mediates the proteasomal targeting of misfolded or accumulated proteins for degradation by binding (via UBA domain) to their polyubiquitin chains and by inte…	127.111	41.3953	5.2043e+06	8.69511e+06	1.67076
Q96M27	PRRC1	ENSP00000421965	Protein PRRC1; Proline rich coiled-coil 1; Belongs to the PRRC1 family	27.4336	143.168	749143	1.24631e+06	1.66365
Q9P0L0	VAPA	ENSP00000345656	Vesicle-associated membrane protein-associated protein A; VAMP associated protein A	18.5157	19.5596	2.08886e+07	3.47379e+07	1.66301
P84095	RHOG	ENSP00000339467	Rho-related GTP-binding protein RhoG; Required for the formation of membrane ruffles during macropinocytosis. Plays a role in cell migration and is required for the formation of cup-like structures during trans-endothelial migration of leukocytes. In case of Salmonella enterica infection, activated by SopB and ARHGEF26/SGEF, which induces cytoskeleton rearrangements and promotes bacterial entry; …	78.6387	40.1288	2.16337e+06	3.59751e+06	1.66292
O43765	SGTA	ENSP00000221566	Small glutamine-rich tetratricopeptide repeat-containing protein alpha; Co-chaperone that binds misfolded and hydrophobic patches-containing client proteins in the cytosol. Mediates their targeting to the endoplasmic reticulum but also regulates their sorting to the proteasome when targeting fails. Functions in tail-anchored/type II transmembrane proteins membrane insertion constituting with ASNA…	76.0469	66.2378	1.01812e+07	1.68873e+07	1.65868
D6RD69	SAR1B	ENSP00000385432	GTP-binding protein SAR1b; Involved in transport from the endoplasmic reticulum to the Golgi apparatus. Activated by the guanine nucleotide exchange factor PREB. Involved in the selection of the protein cargo and the assembly of the COPII coat complex; ARF GTPase family	13.61	179.497	7.41302e+06	1.22188e+07	1.64829
D6RG15	TWF2	ENSP00000303908	Twinfilin-2; Actin-binding protein involved in motile and morphological processes. Inhibits actin polymerization, likely by sequestering G-actin. By capping the barbed ends of filaments, it also regulates motility. Seems to play an important role in clathrin-mediated endocytosis and distribution of endocytic organelles. May play a role in regulating the mature length of the middle and short rows …	19.6111	5.25285	9.77608e+06	1.61072e+07	1.64761
P46937	YAP1	ENSP00000478927	Transcriptional coactivator YAP1; Transcriptional regulator which can act both as a coactivator and a corepressor and is the critical downstream regulatory target in the Hippo signaling pathway that plays a pivotal role in organ size control and tumor suppression by restricting proliferation and promoting apoptosis. The core of this pathway is composed of a kinase cascade wherein STK3/MST2 and ST…	10.5699	219.253	1.20524e+07	1.98389e+07	1.64606
C9J9W2	LASP1	ENSP00000325240	LIM and SH3 domain protein 1; Plays an important role in the regulation of dynamic actin-based, cytoskeletal activities. Agonist-dependent changes in LASP1 phosphorylation may also serve to regulate actin-associated ion transport activities, not only in the parietal cell but also in certain other F-actin-rich secretory epithelial cell types (By similarity); LIM domain containing	65.8089	13.0363	8.52362e+06	1.40227e+07	1.64515
E5RJU9	MTDH	ENSP00000338235	Protein LYRIC; Downregulates SLC1A2/EAAT2 promoter activity when expressed ectopically. Activates the nuclear factor kappa-B (NF- kappa-B) transcription factor. Promotes anchorage-independent growth of immortalized melanocytes and astrocytes which is a key component in tumor cell expansion. Promotes lung metastasis and also has an effect on bone and brain metastasis, possibly by enhancing the see…	48.2205	84.1863	4.4793e+06	7.36717e+06	1.64471
P35606	COPB2	ENSP00000329419	Coatomer subunit beta; The coatomer is a cytosolic protein complex that binds to dilysine motifs and reversibly associates with Golgi non- clathrin-coated vesicles, which further mediate biosynthetic protein transport from the ER, via the Golgi up to the trans Golgi network. Coatomer complex is required for budding from Golgi membranes, and is essential for the retrograde Golgi-to-ER transport of…	26.4973	480.59	6.93596e+06	1.13924e+07	1.64251
O75534	CSDE1	ENSP00000481762	Cold shock domain-containing protein E1; RNA-binding protein. Required for internal initiation of translation of human rhinovirus RNA. May be involved in translationally coupled mRNA turnover. Implicated with other RNA- binding proteins in the cytoplasmic deadenylation/translational and decay interplay of the FOS mRNA mediated by the major coding- region determinant of instability (mCRD) domain	60.0681	16.3395	2.64542e+06	4.34282e+06	1.64164
H0Y8R1	GRSF1	ENSP00000254799	G-rich sequence factor 1; Regulator of post-transcriptional mitochondrial gene expression, required for assembly of the mitochondrial ribosome and for recruitment of mRNA and lncRNA. Binds RNAs containing the 14 base G-rich element. Preferentially binds RNAs transcribed from three contiguous genes on the light strand of mtDNA, the ND6 mRNA, and the long non-coding RNAs for MT-CYB and MT-ND5, each…	2.0801	55.12	2.19014e+06	3.58673e+06	1.63767
A2A2V1	PRNP	ENSP00000368752	Major prion protein; Its primary physiological function is unclear. May play a role in neuronal development and synaptic plasticity. May be required for neuronal myelin sheath maintenance. May promote myelin homeostasis through acting as a agonist for ADGRG6 receptor. May play a role in iron uptake and iron homeostasis. Soluble oligomers are toxic to cultured neuroblastoma cells and induce apopto…	18.9388	0	4.06736e+06	6.65179e+06	1.63541
K7EJE8	LONP1	ENSP00000353826	Lon protease homolog, mitochondrial; ATP-dependent serine protease that mediates the selective degradation of misfolded, unassembled or oxidatively damaged polypeptides as well as certain short-lived regulatory proteins in the mitochondrial matrix. May also have a chaperone function in the assembly of inner membrane protein complexes. Participates in the regulation of mitochondrial gene expressio…	22.027	79.0501	1.86149e+06	3.03478e+06	1.6303
H3BPG5	RNPS1	ENSP00000457723	RNA-binding protein with serine-rich domain 1; Part of pre- and post-splicing multiprotein mRNP complexes. Auxiliary component of the splicing-dependent multiprotein exon junction complex (EJC) deposited at splice junction on mRNAs. The EJC is a dynamic structure consisting of core proteins and several peripheral nuclear and cytoplasmic associated factors that join the complex only transiently ei…	17.8875	185.065	3.05713e+06	4.98166e+06	1.62952
H0YA55	ALB	ENSP00000295897	Serum albumin; Serum albumin, the main protein of plasma, has a good binding capacity for water, Ca(2+), Na(+), K(+), fatty acids, hormones, bilirubin and drugs. Its main function is the regulation of the colloidal osmotic pressure of blood. Major zinc transporter in plasma, typically binds about 80% of all plasma zinc; Belongs to the ALB/AFP/VDB family	65.1288	43.68	3.72154e+07	6.05855e+07	1.62797
C9JW96	PHB	ENSP00000479488	Prohibitin; Prohibitin inhibits DNA synthesis. It has a role in regulating proliferation. As yet it is unclear if the protein or the mRNA exhibits this effect. May play a role in regulating mitochondrial respiration activity and in aging	135.509	114.936	4.47498e+07	7.26217e+07	1.62284
P62841	RPS15	ENSP00000467466	Ribosomal protein S15	41.743	20.1857	2.42908e+07	3.93397e+07	1.61953
A0A096LNZ9	ISG15	ENSP00000368699	Ubiquitin-like protein ISG15; Ubiquitin-like protein which plays a key role in the innate immune response to viral infection either via its conjugation to a target protein (ISGylation) or via its action as a free or unconjugated protein. ISGylation involves a cascade of enzymatic reactions involving E1, E2, and E3 enzymes which catalyze the conjugation of ISG15 to a lysine residue in the target p…	37.1821	53.7414	5.30044e+07	8.55264e+07	1.61357
Q13813	SPTAN1	ENSP00000361824	Spectrin alpha chain, non-erythrocytic 1; Fodrin, which seems to be involved in secretion, interacts with calmodulin in a calcium-dependent manner and is thus candidate for the calcium-dependent movement of the cytoskeleton at the membrane; EF-hand domain containing	147.802	96.0647	1.30276e+07	2.09577e+07	1.60871
O00232	PSMD12	ENSP00000348442	26S proteasome non-ATPase regulatory subunit 12; Component of the 26S proteasome, a multiprotein complex involved in the ATP-dependent degradation of ubiquitinated proteins. This complex plays a key role in the maintenance of protein homeostasis by removing misfolded or damaged proteins, which could impair cellular functions, and by removing proteins whose functions are no longer required. Theref…	2.18074	379.608	1.88224e+07	3.02193e+07	1.6055
Q13011	ECH1	ENSP00000221418	Delta(3,5)-Delta(2,4)-dienoyl-CoA isomerase, mitochondrial; Isomerization of 3-trans,5-cis-dienoyl-CoA to 2-trans,4- trans-dienoyl-CoA	47.2872	114.498	5.77578e+06	9.22932e+06	1.59793
Q12931	TRAP1	ENSP00000246957	Heat shock protein 75 kDa, mitochondrial; Chaperone that expresses an ATPase activity. Involved in maintaining mitochondrial function and polarization, downstream of PINK1 and mitochondrial complex I. Is a negative regulator of mitochondrial respiration able to modulate the balance between oxidative phosphorylation and aerobic glycolysis. The impact of TRAP1 on mitochondrial respiration is probab…	205.824	729.282	1.18646e+08	1.89521e+08	1.59737
Q12904	AIMP1	ENSP00000378191	Aminoacyl tRNA synthase complex-interacting multifunctional protein 1; Non-catalytic component of the multisynthase complex. Stimulates the catalytic activity of cytoplasmic arginyl-tRNA synthase. Binds tRNA. Possesses inflammatory cytokine activity. Negatively regulates TGF-beta signaling through stabilization of SMURF2 by binding to SMURF2 and inhibiting its SMAD7-mediated degradation. Involved…	103.132	71.7658	5.25156e+06	8.34665e+06	1.58937
P62937	PPIA	ENSP00000419425	Peptidyl-prolyl cis-trans isomerase A; PPIases accelerate the folding of proteins. It catalyzes the cis-trans isomerization of proline imidic peptide bonds in oligopeptides; Belongs to the cyclophilin-type PPIase family. PPIase A subfamily	770.129	75.8039	5.99137e+08	9.50876e+08	1.58708
Q15691	MAPRE1	ENSP00000364721	Microtubule-associated protein RP/EB family member 1; Plus-end tracking protein (+TIP) that binds to the plus- end of microtubules and regulates the dynamics of the microtubule cytoskeleton. Promotes cytoplasmic microtubule nucleation and elongation. May be involved in spindle function by stabilizing microtubules and anchoring them at centrosomes. Also acts as a regulator of minus-end microtubule…	37.6266	1882.08	1.17303e+07	1.84265e+07	1.57085
A8MXP8	RCN2	ENSP00000319739	Reticulocalbin-2; Not known. Binds calcium; EF-hand domain containing	8.52727	183.989	1.50438e+07	2.36288e+07	1.57066
F5GY55	DDB1	ENSP00000301764	DNA damage-binding protein 1; Required for DNA repair. Binds to DDB2 to form the UV- damaged DNA-binding protein complex (the UV-DDB complex). The UV- DDB complex may recognize UV-induced DNA damage and recruit proteins of the nucleotide excision repair pathway (the NER pathway) to initiate DNA repair. The UV-DDB complex preferentially binds to cyclobutane pyrimidine dimers (CPD), 6-4 photoproduc…	72.5815	949.601	3.44806e+06	5.40511e+06	1.56758
O75643	SNRNP200	ENSP00000317123	U5 small nuclear ribonucleoprotein 200 kDa helicase; RNA helicase that plays an essential role in pre-mRNA splicing as component of the U5 snRNP and U4/U6-U5 tri-snRNP complexes. Involved in spliceosome assembly, activation and disassembly. Mediates changes in the dynamic network of RNA-RNA interactions in the spliceosome. Catalyzes the ATP-dependent unwinding of U4/U6 RNA duplices, an essential …	156.35	59.8908	5.32356e+06	8.33725e+06	1.5661
J3QSY4	NHP2	ENSP00000274606	H/ACA ribonucleoprotein complex subunit 2; Required for ribosome biogenesis and telomere maintenance. Part of the H/ACA small nucleolar ribonucleoprotein (H/ACA snoRNP) complex, which catalyzes pseudouridylation of rRNA. This involves the isomerization of uridine such that the ribose is subsequently attached to C5, instead of the normal N1. Each rRNA can contain up to 100 pseudouridine ("psi") re…	38.405	92.9019	3.60436e+06	5.63359e+06	1.56299
Q9NQP4	PFDN4	ENSP00000360473	Prefoldin subunit 4; Binds specifically to cytosolic chaperonin (c-CPN) and transfers target proteins to it. Binds to nascent polypeptide chain and promotes folding in an environment in which there are many competing pathways for nonnative proteins; Belongs to the prefoldin subunit beta family	32.2954	12.6058	3.74345e+06	5.84276e+06	1.5608
P30493	HLA-B	ENSP00000399168	HLA class I histocompatibility antigen, B-7 alpha chain; Involved in the presentation of foreign antigens to the immune system; C1-set domain containing	240.426	42.4646	2.45348e+07	3.82064e+07	1.55724
P23284	PPIB	ENSP00000300026	Peptidyl-prolyl cis-trans isomerase B; PPIases accelerate the folding of proteins. It catalyzes the cis-trans isomerization of proline imidic peptide bonds in oligopeptides; Cyclophilin peptidylprolyl isomerases	313.597	96.0664	3.3565e+07	5.22069e+07	1.55539
P06733	ENO1	ENSP00000234590	Alpha-enolase; Multifunctional enzyme that, as well as its role in glycolysis, plays a part in various processes such as growth control, hypoxia tolerance and allergic responses. May also function in the intravascular and pericellular fibrinolytic system due to its ability to serve as a receptor and activator of plasminogen on the cell surface of several cell-types such as leukocytes and neurons.…	1978.21	486.826	1.27036e+09	1.97275e+09	1.55291
M0QX65	SAE1	ENSP00000270225	SUMO-activating enzyme subunit 1; The heterodimer acts as an E1 ligase for SUMO1, SUMO2, SUMO3, and probably SUMO4. It mediates ATP-dependent activation of SUMO proteins followed by formation of a thioester bond between a SUMO protein and a conserved active site cysteine residue on UBA2/SAE2; Ubiquitin like modifier activating enzymes	17.4491	71.1751	3.7448e+06	5.80541e+06	1.55026
Q9Y490	TLN1	ENSP00000316029	Talin-1; Probably involved in connections of major cytoskeletal structures to the plasma membrane. High molecular weight cytoskeletal protein concentrated at regions of cell-substratum contact and, in lymphocytes, at cell-cell contacts (By similarity); FERM domain containing	472.88	120.207	2.24214e+07	3.47207e+07	1.54855
P30040	ERP29	ENSP00000261735	Endoplasmic reticulum resident protein 29; Does not seem to be a disulfide isomerase. Plays an important role in the processing of secretory proteins within the endoplasmic reticulum (ER), possibly by participating in the folding of proteins in the ER	100.623	60.0276	2.99626e+06	4.61496e+06	1.54024
P30419	NMT1	ENSP00000468424	Glycylpeptide N-tetradecanoyltransferase 1; Adds a myristoyl group to the N-terminal glycine residue of certain cellular and viral proteins	18.9266	70.2182	2.1442e+07	3.27768e+07	1.52863
Q9UNH7	SNX6	ENSP00000355217	Sorting nexin-6; Involved in several stages of intracellular trafficking. Interacts with membranes phosphatidylinositol 3,4-bisphosphate and/or phosphatidylinositol 4,5-bisphosphate (Probable). Acts in part as component of the retromer membrane-deforming SNX-BAR subcomplex. The SNX-BAR retromer mediates retrograde transport of cargo proteins from endosomes to the trans-Golgi network (TGN) and is …	63.7327	29.6208	2.51916e+06	3.8483e+06	1.52761
P01891	HLA-A	ENSP00000379873	HLA class I histocompatibility antigen, A-3 alpha chain; Involved in the presentation of foreign antigens to the immune system; C1-set domain containing	258.131	13.5538	2.16423e+07	3.30587e+07	1.5275
P40926	MDH2	ENSP00000327070	Malate dehydrogenase, mitochondrial; Malate dehydrogenase 2	441.184	312.836	1.38102e+08	2.09831e+08	1.51939
P31689	DNAJA1	ENSP00000369127	DnaJ homolog subfamily A member 1; Co-chaperone for HSPA8/Hsc70. Stimulates ATP hydrolysis, but not the folding of unfolded proteins mediated by HSPA1A (in vitro). Plays a role in protein transport into mitochondria via its role as co- chaperone. Functions as co-chaperone for HSPA1B and negatively regulates the translocation of BAX from the cytosol to mitochondria in response to cellular stress, …	89.4413	8.56119	7.59049e+06	1.14808e+07	1.51252
Q9H223	EHD4	ENSP00000220325	EH domain-containing protein 4; ATP- and membrane-binding protein that probably controls membrane reorganization/tubulation upon ATP hydrolysis. Plays a role in early endosomal transport; EF-hand domain containing	21.4537	8.66689	5.82884e+06	2.45919e+06	0.4219
Q5T8P6	RBM26	ENSP00000483408	RNA-binding protein 26; Protein phosphatase 1 regulatory subunits	14.8606	103.6	1.11116e+06	466176	0.41954
Q96PK6	RBM14	ENSP00000311747	RNA-binding protein 14; Isoform 1 may function as a nuclear receptor coactivator, enhancing transcription through other coactivators such as NCOA6 and CITED1. Isoform 2, functions as a transcriptional repressor, modulating transcriptional activities of coactivators including isoform 1, NCOA6 and CITED1. Regulates centriole biogenesis by suppressing the formation of aberrant centriolar protein com…	168.282	13.183	2.46632e+07	1.03431e+07	0.419376
Q8NBS9	TXNDC5	ENSP00000369081	Thioredoxin domain-containing protein 5; Possesses thioredoxin activity. Has been shown to reduce insulin disulfide bonds. Also complements protein disulfide- isomerase deficiency in yeast (By similarity)	169.511	110.365	3.90629e+07	1.63099e+07	0.417529
P40429	RPL13A	ENSP00000375730	60S ribosomal protein L13a; Associated with ribosomes but is not required for canonical ribosome function and has extra-ribosomal functions. Component of the GAIT (gamma interferon-activated inhibitor of translation) complex which mediates interferon-gamma-induced transcript-selective translation inhibition in inflammation processes. Upon interferon-gamma activation and subsequent phosphorylation…	56.9254	116.69	1.15787e+08	4.83046e+07	0.417184
R4GN98	S100A6	ENSP00000357709	Protein S100-A6; May function as calcium sensor and modulator, contributing to cellular calcium signaling. May function by interacting with other proteins, such as TPR-containing proteins, and indirectly play a role in many physiological processes such as the reorganization of the actin cytoskeleton and in cell motility. Binds 2 calcium ions. Calcium binding is cooperative; EF-hand domain contain…	7.3946	43.3485	6.69369e+07	2.78469e+07	0.416017
A0A0A0MT17	SPAG6	ENSP00000365811	Sperm-associated antigen 6; Important for structural integrity of the central apparatus in the sperm tail and for flagellar motility; Armadillo repeat containing	0	3.97078	2.26445e+07	9.3648e+06	0.413557
P07900	HSP90AA1	ENSP00000335153	Heat shock protein HSP 90-alpha; Molecular chaperone that promotes the maturation, structural maintenance and proper regulation of specific target proteins involved for instance in cell cycle control and signal transduction. Undergoes a functional cycle that is linked to its ATPase activity which is essential for its chaperone activity. This cycle probably induces conformational changes in the cl…	1644.82	11.2438	1.28357e+09	5.29863e+08	0.412804
Q03135	CAV1	ENSP00000339191	Caveolin-1; May act as a scaffolding protein within caveolar membranes. Interacts directly with G-protein alpha subunits and can functionally regulate their activity (By similarity). Involved in the costimulatory signal essential for T-cell receptor (TCR)- mediated T-cell activation. Its binding to DPP4 induces T-cell proliferation and NF-kappa-B activation in a T-cell receptor/CD3- dependent man…	24.9362	18.0767	4.5704e+07	1.88662e+07	0.412791
P15880	RPS2	ENSP00000341885	Ribosomal protein S2	198.85	112.667	1.92298e+08	7.93526e+07	0.412653
C9J381	IMPDH1	ENSP00000345096	Inosine-5'-monophosphate dehydrogenase 1; Catalyzes the conversion of inosine 5'-phosphate (IMP) to xanthosine 5'-phosphate (XMP), the first committed and rate- limiting step in the de novo synthesis of guanine nucleotides, and therefore plays an important role in the regulation of cell growth. Could also have a single-stranded nucleic acid-binding activity and could play a role in RNA and/or DNA…	27.9128	6.3631	5.77278e+06	2.3765e+06	0.411674
P23396	RPS3	ENSP00000278572	40S ribosomal protein S3; Involved in translation as a component of the 40S small ribosomal subunit. Has endonuclease activity and plays a role in repair of damaged DNA. Cleaves phosphodiester bonds of DNAs containing altered bases with broad specificity and cleaves supercoiled DNA more efficiently than relaxed DNA. Displays high binding affinity for 7,8-dihydro-8-oxoguanine (8-oxoG), a common DN…	296.161	33.7499	9.695e+07	3.98551e+07	0.41109
Q9BUF5	TUBB6	ENSP00000318697	Tubulin beta-6 chain; Tubulin is the major constituent of microtubules. It binds two moles of GTP, one at an exchangeable site on the beta chain and one at a non-exchangeable site on the alpha chain (By similarity); Belongs to the tubulin family	571.809	135.795	4.63303e+08	1.89917e+08	0.409919
P09382	LGALS1	ENSP00000215909	Galectin-1; Lectin that binds beta-galactoside and a wide array of complex carbohydrates. Plays a role in regulating apoptosis, cell proliferation and cell differentiation. Inhibits CD45 protein phosphatase activity and therefore the dephosphorylation of Lyn kinase. Strong inducer of T-cell apoptosis; Endogenous ligands	93.1537	44.3427	6.07098e+07	2.47023e+07	0.406891
P62280	RPS11	ENSP00000270625	Ribosomal protein S11; Belongs to the universal ribosomal protein uS17 family	168.286	55.7259	9.34166e+07	3.78853e+07	0.405552
P20700	LMNB1	ENSP00000261366	Lamin-B1; Lamins are components of the nuclear lamina, a fibrous layer on the nucleoplasmic side of the inner nuclear membrane, which is thought to provide a framework for the nuclear envelope and may also interact with chromatin	291.127	95.9857	6.43192e+07	2.60684e+07	0.405297
Q6P1N7	TAPBP	ENSP00000404833	Tapasin; Involved in the association of MHC class I with transporter associated with antigen processing (TAP) and in the assembly of MHC class I with peptide (peptide loading); C1-set domain containing	47.9483	51.1121	2.09326e+07	8.44436e+06	0.403407
P11177	PDHB	ENSP00000307241	Pyruvate dehydrogenase E1 component subunit beta, mitochondrial; The pyruvate dehydrogenase complex catalyzes the overall conversion of pyruvate to acetyl-CoA and CO(2), and thereby links the glycolytic pathway to the tricarboxylic cycle	101.219	419.539	1.55862e+07	6.28646e+06	0.403335
P51991	HNRNPA3	ENSP00000376309	Heterogeneous nuclear ribonucleoprotein A3; Plays a role in cytoplasmic trafficking of RNA. Binds to the cis-acting response element, A2RE. May be involved in pre-mRNA splicing; RNA binding motif containing	94.9956	19.9741	1.90594e+07	7.67217e+06	0.402541
D3YTB1	RPL32	ENSP00000416429	Ribosomal protein L32; Belongs to the eukaryotic ribosomal protein eL32 family	154.37	42.1924	1.36384e+08	5.47522e+07	0.401458
P61019	RAB2A	ENSP00000262646	Ras-related protein Rab-2A; Required for protein transport from the endoplasmic reticulum to the Golgi complex; RAB, member RAS oncogene GTPases	66.3335	38.7794	1.20466e+07	4.82778e+06	0.400759
P41743	PRKCI	ENSP00000295797	Protein kinase C iota type; Calcium- and diacylglycerol-independent serine/ threonine-protein kinase that plays a general protective role against apoptotic stimuli, is involved in NF-kappa-B activation, cell survival, differentiation and polarity, and contributes to the regulation of microtubule dynamics in the early secretory pathway. Is necessary for BCR-ABL oncogene-mediated resistance to apop…	24.7349	117.456	8.95341e+06	3.58141e+06	0.400005
P42677	RPS27	ENSP00000357555	40S ribosomal protein S27; Component of the small ribosomal subunit. Required for proper rRNA processing and maturation of 18S rRNAs; Belongs to the eukaryotic ribosomal protein eS27 family	76.0883	23.0297	1.24183e+08	4.94651e+07	0.398323
P63000	RAC1	ENSP00000348461	Ras-related C3 botulinum toxin substrate 1; Plasma membrane-associated small GTPase which cycles between active GTP-bound and inactive GDP-bound states. In its active state, binds to a variety of effector proteins to regulate cellular responses such as secretory processes, phagocytosis of apoptotic cells, epithelial cell polarization and growth-factor induced formation of membrane ruffles. Rac1 p…	101.041	1617.4	4.30226e+07	1.70917e+07	0.397272
P28070	PSMB4	ENSP00000290541	Proteasome subunit beta type-4; Component of the 20S core proteasome complex involved in the proteolytic degradation of most intracellular proteins. This complex plays numerous essential roles within the cell by associating with different regulatory particles. Associated with two 19S regulatory particles, forms the 26S proteasome and thus participates in the ATP-dependent degradation of ubiquitin…	113.356	32.881	4.08006e+07	1.61036e+07	0.394691
Q5T6W2	HNRNPK	ENSP00000365439	Heterogeneous nuclear ribonucleoprotein K; One of the major pre-mRNA-binding proteins. Binds tenaciously to poly(C) sequences. Likely to play a role in the nuclear metabolism of hnRNAs, particularly for pre-mRNAs that contain cytidine-rich sequences. Can also bind poly(C) single- stranded DNA. Plays an important role in p53/TP53 response to DNA damage, acting at the level of both transcription ac…	383.413	94.0821	3.06391e+08	1.20766e+08	0.394157
A0A140T9T7	TAP1	ENSP00000346206	Antigen peptide transporter 1; Involved in the transport of antigens from the cytoplasm to the endoplasmic reticulum for association with MHC class I molecules. Also acts as a molecular scaffold for the final stage of MHC class I folding, namely the binding of peptide. Nascent MHC class I molecules associate with TAP via tapasin. Inhibited by the covalent attachment of herpes simplex virus ICP47 …	50.0402	70.4019	1.21354e+07	4.77501e+06	0.393479
E9PN17	ATP5L	ENSP00000300688	ATP synthase subunit g, mitochondrial; Mitochondrial membrane ATP synthase (F(1)F(0) ATP synthase or Complex V) produces ATP from ADP in the presence of a proton gradient across the membrane which is generated by electron transport complexes of the respiratory chain. F-type ATPases consist of two structural domains, F(1) - containing the extramembraneous catalytic core, and F(0) - containing the …	3.99793	25.5708	2.75446e+07	1.08224e+07	0.392905
Q9UHV9	PFDN2	ENSP00000356989	Prefoldin subunit 2; Binds specifically to cytosolic chaperonin (c-CPN) and transfers target proteins to it. Binds to nascent polypeptide chain and promotes folding in an environment in which there are many competing pathways for nonnative proteins; Belongs to the prefoldin subunit beta family	38.1969	3.768	2.61749e+07	1.02321e+07	0.390913
Q9UHD8	42987			99.5982	35.1824	2.20286e+07	8.56942e+06	0.389013
P13646	KRT13	ENSP00000246635	Keratin, type I cytoskeletal 13; Keratins, type I	207.616	462.584	8.48114e+07	3.29907e+07	0.388989
P49773	HINT1	ENSP00000304229	Histidine triad nucleotide-binding protein 1; Hydrolyzes purine nucleotide phosphoramidates with a single phosphate group, including adenosine 5'monophosphoramidate (AMP-NH2), adenosine 5'monophosphomorpholidate (AMP-morpholidate) and guanosine 5'monophosphomorpholidate (GMP-morpholidate). Hydrolyzes lysyl-AMP (AMP-N-epsilon-(N-alpha-acetyl lysine methyl ester)) generated by lysine tRNA ligase, a…	105.514	141.645	2.07245e+07	8.01963e+06	0.386964
P14314	PRKCSH	ENSP00000466134	Glucosidase 2 subunit beta; Regulatory subunit of glucosidase II; EF-hand domain containing	189.232	383.24	6.90562e+07	2.66805e+07	0.38636
P62241	RPS8	ENSP00000379888	Ribosomal protein S8; Belongs to the eukaryotic ribosomal protein eS8 family	417.907	32.9064	2.52348e+08	9.72272e+07	0.38529
P42858	HTT	ENSP00000347184	Huntingtin; May play a role in microtubule-mediated transport or vesicle function; Belongs to the huntingtin family	3.30554	208.564	2.81831e+07	1.08515e+07	0.385035
O15067	PFAS	ENSP00000313490	Phosphoribosylformylglycinamidine synthase; Phosphoribosylformylglycinamidine synthase involved in the purines biosynthetic pathway. Catalyzes the ATP-dependent conversion of formylglycinamide ribonucleotide (FGAR) and glutamine to yield formylglycinamidine ribonucleotide (FGAM) and glutamate (By similarity); In the N-terminal section; belongs to the FGAMS family	46.1876	22.3185	2.39311e+07	9.16571e+06	0.383005
P62316	SNRPD2	ENSP00000342374	Small nuclear ribonucleoprotein Sm D2; Core component of the spliceosomal U1, U2, U4 and U5 small nuclear ribonucleoproteins (snRNPs), the building blocks of the spliceosome. Thereby, plays an important role in the splicing of cellular pre-mRNAs. Most spliceosomal snRNPs contain a common set of Sm proteins SNRPB, SNRPD1, SNRPD2, SNRPD3, SNRPE, SNRPF and SNRPG that assemble in a heptameric protein…	56.3183	394.735	5.63253e+07	2.15287e+07	0.38222
P13861	PRKAR2A	ENSP00000265563	cAMP-dependent protein kinase type II-alpha regulatory subunit; Regulatory subunit of the cAMP-dependent protein kinases involved in cAMP signaling in cells. Type II regulatory chains mediate membrane association by binding to anchoring proteins, including the MAP2 kinase	27.8561	1425.38	7.43095e+06	2.83431e+06	0.38142
Q7RTV0	PHF5A	ENSP00000216252	PHD finger-like domain-containing protein 5A; Involved with the PAF1 complex (PAF1C) in transcriptional elongation by RNA polymerase II, and in regulation of development and maintenance of embryonic stem cell (ESC) pluripotency. Required for maintenance of ESCs self-renewal and cellular reprogramming of stem cells. Maintains pluripotency by recruiting and stabilizing PAF1C on pluripotency genes l…	0	21.3148	7.28493e+06	2.7582e+06	0.378617
Q9ULV4	CORO1C	ENSP00000394496	Coronin-1C; May be involved in cytokinesis, motility, and signal transduction; Belongs to the WD repeat coronin family	70.2631	30.1009	5.10706e+07	1.93007e+07	0.377922
C9J0K6	SRI	ENSP00000265729	Sorcin; Calcium-binding protein that modulates excitation- contraction coupling in the heart. Contributes to calcium homeostasis in the heart sarcoplasmic reticulum. Modulates the activity of RYR2 calcium channels; EF-hand domain containing	32.7189	8.82872	1.41575e+07	5.30925e+06	0.375013
P53396	ACLY	ENSP00000253792	ATP-citrate synthase; ATP-citrate synthase is the primary enzyme responsible for the synthesis of cytosolic acetyl-CoA in many tissues. Has a central role in de novo lipid synthesis. In nervous tissue it may be involved in the biosynthesis of acetylcholine; In the N-terminal section; belongs to the succinate/malate CoA ligase beta subunit family	380.218	177.342	5.90388e+07	2.20875e+07	0.374118
Q9H307	PNN	ENSP00000216832	Pinin; Transcriptional activator binding to the E-box 1 core sequence of the E-cadherin promoter gene; the core-binding sequence is 5'CAGGTG-3'. Capable of reversing CTBP1-mediated transcription repression. Auxiliary component of the splicing- dependent multiprotein exon junction complex (EJC) deposited at splice junction on mRNAs. The EJC is a dynamic structure consisting of core proteins and se…	23.8652	32.1128	3.87635e+06	1.44926e+06	0.373874
Q8WWM7	ATXN2L	ENSP00000378917	Ataxin-2-like protein; Involved in the regulation of stress granule and P-body formation; Belongs to the ataxin-2 family	10.0317	241.701	6.6968e+06	2.50344e+06	0.373826
P52272	HNRNPM	ENSP00000325376	Heterogeneous nuclear ribonucleoprotein M; Pre-mRNA binding protein in vivo, binds avidly to poly(G) and poly(U) RNA homopolymers in vitro. Involved in splicing. Acts as a receptor for carcinoembryonic antigen in Kupffer cells, may initiate a series of signaling events leading to tyrosine phosphorylation of proteins and induction of IL-1 alpha, IL-6, IL-10 and tumor necrosis factor alpha cytokines	405.37	156.434	2.05089e+08	7.65229e+07	0.373121
M0QZM1	HNRNPM	ENSP00000325376	Heterogeneous nuclear ribonucleoprotein M; Pre-mRNA binding protein in vivo, binds avidly to poly(G) and poly(U) RNA homopolymers in vitro. Involved in splicing. Acts as a receptor for carcinoembryonic antigen in Kupffer cells, may initiate a series of signaling events leading to tyrosine phosphorylation of proteins and induction of IL-1 alpha, IL-6, IL-10 and tumor necrosis factor alpha cytokines	198.025	7.91782	2.05089e+08	7.64169e+07	0.372604
E5RGS4	PFDN1	ENSP00000261813	Prefoldin subunit 1; Binds specifically to cytosolic chaperonin (c-CPN) and transfers target proteins to it. Binds to nascent polypeptide chain and promotes folding in an environment in which there are many competing pathways for nonnative proteins; Prefoldin subunits	2.22014	14.3501	1.42701e+07	5.30871e+06	0.372017
G3V1D7	RTN4RL2	ENSP00000335397	Reticulon-4 receptor-like 2; Cell surface receptor that plays a functionally redundant role in the inhibition of neurite outgrowth mediated by MAG (By similarity). Plays a functionally redundant role in postnatal brain development. Contributes to normal axon migration across the brain midline and normal formation of the corpus callosum. Does not seem to play a significant role in regulating axon …	1.63397	229.13	1.77459e+08	6.57782e+07	0.370666
Q13247	SRSF6	ENSP00000244020	Serine/arginine-rich splicing factor 6; Plays a role in constitutive splicing and modulates the selection of alternative splice sites. Plays a role in the alternative splicing of MAPT/Tau exon 10. Binds to alternative exons of TNC pre-mRNA and promotes the expression of alternatively spliced TNC. Plays a role in wound healing and in the regulation of keratinocyte differentiation and proliferation…	29.0923	24.6647	6.52232e+07	2.40975e+07	0.369461
Q5T2X4	CEP350	ENSP00000356579	Centrosome-associated protein 350; Plays an essential role in centriole growth by stabilizing a procentriolar seed composed of at least, SASS6 and CENPJ. Required for anchoring microtubules to the centrosomes and for the integrity of the microtubule network. Recruits PPARA to discrete subcellular compartments and thereby modulates PPARA activity. Required for ciliation	0	228.353	1.94813e+08	7.19691e+07	0.369426
K7EQ43	UBL5	ENSP00000351492	Ubiquitin-like protein 5; Ubiquitin like 5	9.9097	4.53054	1.84933e+07	6.82166e+06	0.368872
E5RJR3	MAT2B	ENSP00000325425	Methionine adenosyltransferase 2 subunit beta; Regulatory subunit of S-adenosylmethionine synthetase 2, an enzyme that catalyzes the formation of S-adenosylmethionine from methionine and ATP. Regulates MAT2A catalytic activity by changing its kinetic properties, increasing its affinity for L- methionine. Can bind NADP (in vitro); Short chain dehydrogenase/reductase superfamily	10.3722	4.12685	1.78607e+07	6.58667e+06	0.368779
P51659	HSD17B4	ENSP00000420914	Peroxisomal multifunctional enzyme type 2; Bifunctional enzyme acting on the peroxisomal beta- oxidation pathway for fatty acids. Catalyzes the formation of 3- ketoacyl-CoA intermediates from both straight-chain and 2-methyl- branched-chain fatty acids; Short chain dehydrogenase/reductase superfamily	177.071	27.5431	2.25745e+07	8.31478e+06	0.368327
J3QT28	BUB3	ENSP00000357858	Mitotic checkpoint protein BUB3; Has a dual function in spindle-assembly checkpoint signaling and in promoting the establishment of correct kinetochore-microtubule (K-MT) attachments. Promotes the formation of stable end-on bipolar attachments. Necessary for kinetochore localization of BUB1. Regulates chromosome segregation during oocyte meiosis. The BUB1/BUB3 complex plays a role in the inhibiti…	180.811	1.91642	2.33353e+07	8.58635e+06	0.367956
E9PB90	HK2	ENSP00000290573	Hexokinase-2; Hexokinase 2; Belongs to the hexokinase family	33.2026	387.837	1.00696e+07	3.70482e+06	0.36792
Q9Y230	RUVBL2	ENSP00000473172	RuvB-like 2; Involved in the endoplasmic reticulum (ER)-associated degradation (ERAD) pathway where it negatively regulates expression of ER stress response genes; Belongs to the RuvB family	127.641	37.5002	3.03342e+07	1.1108e+07	0.366188
E9PKW4	SULT1A2	ENSP00000378992	Sulfotransferase 1A2; Sulfotransferase that utilizes 3'-phospho-5'-adenylyl sulfate (PAPS) as sulfonate donor to catalyze the sulfate conjugation of catecholamines, phenolic drugs and neurotransmitters. Is also responsible for the sulfonation and activation of minoxidil. Mediates the metabolic activation of carcinogenic N-hydroxyarylamines to DNA binding products and could so participate as modul…	23.7224	196.746	7.52128e+06	2.74887e+06	0.365478
O00483	NDUFA4	ENSP00000339720	Cytochrome c oxidase subunit NDUFA4; Cytochrome c oxidase (COX, complex IV) is the terminal component of the mitochondrial respiratory chain that catalyzes the reduction of oxygen to water. Required for complex IV maintenance	5.49674	2.04082	2.52077e+07	9.17611e+06	0.364021
P18859	ATP5J	ENSP00000389649	ATP synthase-coupling factor 6, mitochondrial; Mitochondrial membrane ATP synthase (F(1)F(0) ATP synthase or Complex V) produces ATP from ADP in the presence of a proton gradient across the membrane which is generated by electron transport complexes of the respiratory chain. F-type ATPases consist of two structural domains, F(1) - containing the extramembraneous catalytic core and F(0) - containi…	15.7791	50.4346	4.76271e+06	1.7205e+06	0.361244
Q9Y295	DRG1	ENSP00000329715	Developmentally-regulated GTP-binding protein 1; Critical regulator of cell growth under specific conditions. Implicated in differentiation and cell cycle arrest	20.4771	51.8065	7.5712e+06	2.73041e+06	0.360631
Q9Y277	VDAC3	ENSP00000428845	Voltage-dependent anion-selective channel protein 3; Forms a channel through the mitochondrial outer membrane that allows diffusion of small hydrophilic molecules; Belongs to the eukaryotic mitochondrial porin family	58.1993	45.6007	3.83961e+07	1.38366e+07	0.360364
G3V295	PSMA6	ENSP00000261479	Proteasome subunit alpha type-6; Component of the 20S core proteasome complex involved in the proteolytic degradation of most intracellular proteins. This complex plays numerous essential roles within the cell by associating with different regulatory particles. Associated with two 19S regulatory particles, forms the 26S proteasome and thus participates in the ATP-dependent degradation of ubiquiti…	270.89	1.76329	6.29817e+07	2.26602e+07	0.35979
P84090	ERH	ENSP00000451080	Enhancer of rudimentary homolog; May have a role in the cell cycle; Belongs to the E(R) family	9.1837	74.3402	3.82751e+07	1.37639e+07	0.359604
P28066	PSMA5	ENSP00000271308	Proteasome subunit alpha type-5; Component of the 20S core proteasome complex involved in the proteolytic degradation of most intracellular proteins. This complex plays numerous essential roles within the cell by associating with different regulatory particles. Associated with two 19S regulatory particles, forms the 26S proteasome and thus participates in the ATP-dependent degradation of ubiquiti…	129.295	22.7579	5.41069e+07	1.94545e+07	0.359558
Q9Y2W1	THRAP3	ENSP00000346634	Thyroid hormone receptor-associated protein 3; Involved in pre-mRNA splicing. Remains associated with spliced mRNA after splicing which probably involves interactions with the exon junction complex (EJC). Can trigger mRNA decay which seems to be independent of nonsense-mediated decay involving premature stop codons (PTC) recognition. May be involved in nuclear mRNA decay. Involved in regulation o…	13.6017	141.837	5.25658e+06	1.86659e+06	0.355097
O95816	BAG2	ENSP00000359727	BAG family molecular chaperone regulator 2; Co-chaperone for HSP70 and HSC70 chaperone proteins. Acts as a nucleotide-exchange factor (NEF) promoting the release of ADP from the HSP70 and HSC70 proteins thereby triggering client/substrate protein release; BCL2 associated athanogene family	18.7071	25.7732	2.25278e+07	7.98543e+06	0.35447
O95831	AIFM1	ENSP00000287295	Apoptosis-inducing factor 1, mitochondrial; Functions both as NADH oxidoreductase and as regulator of apoptosis. In response to apoptotic stimuli, it is released from the mitochondrion intermembrane space into the cytosol and to the nucleus, where it functions as a proapoptotic factor in a caspase-independent pathway. In contrast, functions as an antiapoptotic factor in normal mitochondria via it…	185.708	0	2.2289e+07	7.81205e+06	0.350489
P0DMV8	HSPA1A	ENSP00000364802	Heat shock 70 kDa protein 1A; Molecular chaperone implicated in a wide variety of cellular processes, including protection of the proteome from stress, folding and transport of newly synthesized polypeptides, activation of proteolysis of misfolded proteins and the formation and dissociation of protein complexes. Plays a pivotal role in the protein quality control system, ensuring the correct fold…	1018.06	191.337	9.70433e+08	3.40101e+08	0.350463
D6R9P3	HNRNPAB	ENSP00000351108	Heterogeneous nuclear ribonucleoprotein A/B; Binds single-stranded RNA. Has a high affinity for G- rich and U-rich regions of hnRNA. Also binds to APOB mRNA transcripts around the RNA editing site; RNA binding motif containing	183.102	7.51096	5.6772e+07	1.97851e+07	0.348501
Q9NSD9	FARSB	ENSP00000281828	phenylalanyl-tRNA synthetase beta subunit; Aminoacyl tRNA synthetases, Class II	39.0274	3.71541	1.22899e+07	4.27491e+06	0.34784
O60763	USO1	ENSP00000444850	General vesicular transport factor p115; General vesicular transport factor required for intercisternal transport in the Golgi stack; it is required for transcytotic fusion and/or subsequent binding of the vesicles to the target membrane. May well act as a vesicular anchor by interacting with the target membrane and holding the vesicular and target membranes in proximity; Armadillo-like helical d…	2.15278	6.83919	4.65545e+06	1.61859e+06	0.347677
Q9NSE4	IARS2	ENSP00000355889	Isoleucine--tRNA ligase, mitochondrial; isoleucyl-tRNA synthetase 2, mitochondrial; Aminoacyl tRNA synthetases, Class I	17.7512	8.55841	9.40915e+06	3.22974e+06	0.343255
P35250	RFC2	ENSP00000055077	Replication factor C subunit 2; The elongation of primed DNA templates by DNA polymerase delta and epsilon requires the action of the accessory proteins proliferating cell nuclear antigen (PCNA) and activator 1. This subunit binds ATP (By similarity)	47.2578	21.6287	9.1605e+06	3.12529e+06	0.34117
Q13509	TUBB3	ENSP00000320295	Tubulin beta-3 chain; Tubulin is the major constituent of microtubules. It binds two moles of GTP, one at an exchangeable site on the beta chain and one at a non-exchangeable site on the alpha chain. TUBB3 plays a critical role in proper axon guidance and mantainance; Belongs to the tubulin family	916.346	1223.26	6.21174e+08	2.10887e+08	0.339497
F8W7Q4	FAM162A	ENSP00000419088	Protein FAM162A; Proposed to be involved in regulation of apoptosis; the exact mechanism may differ between cell types/tissues. May be involved in hypoxia-induced cell death of transformed cells implicating cytochrome C release and caspase activation (such as CASP9) and inducing mitochondrial permeability transition. May be involved in hypoxia-induced cell death of neuronal cells probably by prom…	21.0372	170.727	1.27499e+07	4.32692e+06	0.33937
Q00534	CDK6	ENSP00000265734	Cyclin-dependent kinase 6; Serine/threonine-protein kinase involved in the control of the cell cycle and differentiation; promotes G1/S transition. Phosphorylates pRB/RB1 and NPM1. Interacts with D-type G1 cyclins during interphase at G1 to form a pRB/RB1 kinase and controls the entrance into the cell cycle. Involved in initiation and maintenance of cell cycle exit during cell differentiation; pr…	32.147	112.82	1.08125e+07	3.65413e+06	0.337953
P19367	HK1	ENSP00000402103	Hexokinase-1; Hexokinase 1	74.2816	345.73	1.19838e+07	4.03537e+06	0.336735
P08238	HSP90AB1	ENSP00000360609	Heat shock protein HSP 90-beta; Molecular chaperone that promotes the maturation, structural maintenance and proper regulation of specific target proteins involved for instance in cell cycle control and signal transduction. Undergoes a functional cycle that is linked to its ATPase activity. This cycle probably induces conformational changes in the client proteins, thereby causing their activation…	1575.38	7.30836	1.27518e+09	4.28826e+08	0.336287
P05023	ATP1A1	ENSP00000445306	Sodium/potassium-transporting ATPase subunit alpha-1; This is the catalytic component of the active enzyme, which catalyzes the hydrolysis of ATP coupled with the exchange of sodium and potassium ions across the plasma membrane. This action creates the electrochemical gradient of sodium and potassium ions, providing the energy for active transport of various nutrients; ATPase Na+/K+ transporting …	212.66	20.0039	6.58083e+07	2.19139e+07	0.332995
Q9NY33	DPP3	ENSP00000353701	Dipeptidyl peptidase 3; Cleaves and degrades bioactive peptides, including angiotensin, Leu-enkephalin and Met-enkephalin. Also cleaves Arg-Arg-beta-naphthylamide (in vitro); Belongs to the peptidase M49 family	74.7065	37.7801	2.23113e+07	7.41215e+06	0.332216
O75051	PLXNA2	ENSP00000356000	Plexin-A2; Coreceptor for SEMA3A and SEMA6A. Necessary for signaling by SEMA6A and class 3 semaphorins and subsequent remodeling of the cytoskeleton. Plays a role in axon guidance, invasive growth and cell migration. Class 3 semaphorins bind to a complex composed of a neuropilin and a plexin. The plexin modulates the affinity of the complex for specific semaphorins, and its cytoplasmic domain is …	3.79658	23.2921	4.19187e+07	1.39257e+07	0.332208
P07237	P4HB	ENSP00000327801	Protein disulfide-isomerase; This multifunctional protein catalyzes the formation, breakage and rearrangement of disulfide bonds. At the cell surface, seems to act as a reductase that cleaves disulfide bonds of proteins attached to the cell. May therefore cause structural modifications of exofacial proteins. Inside the cell, seems to form/rearrange disulfide bonds of nascent proteins. At high con…	464.485	56.6731	4.27438e+07	1.41283e+07	0.330533
G3V4W0	HNRNPC	ENSP00000451291	Heterogeneous nuclear ribonucleoproteins C1/C2; Binds pre-mRNA and nucleates the assembly of 40S hnRNP particles. Interacts with poly-U tracts in the 3'-UTR or 5'-UTR of mRNA and modulates the stability and the level of translation of bound mRNA molecules. Single HNRNPC tetramers bind 230-240 nucleotides. Trimers of HNRNPC tetramers bind 700 nucleotides. May play a role in the early steps of spli…	362.424	126.183	2.0222e+08	6.67116e+07	0.329896
Q02878	RPL6	ENSP00000403172	60S ribosomal protein L6; Component of the large ribosomal subunit	238.676	39.9258	2.94563e+08	9.67313e+07	0.328389
O43399	TPD52L2	ENSP00000217121	Tumor protein D52 like 2	95.5757	25.0015	1.05986e+07	3.45887e+06	0.32635
Q06830	PRDX1	ENSP00000262746	Peroxiredoxin-1; Thiol-specific peroxidase that catalyzes the reduction of hydrogen peroxide and organic hydroperoxides to water and alcohols, respectively. Plays a role in cell protection against oxidative stress by detoxifying peroxides and as sensor of hydrogen peroxide-mediated signaling events. Might participate in the signaling cascades of growth factors and tumor necrosis factor-alpha by r…	516.776	139.983	2.85299e+08	9.29667e+07	0.325857
B1AK87	CAPZB	ENSP00000401010	F-actin-capping protein subunit beta; F-actin-capping proteins bind in a Ca(2+)-independent manner to the fast growing ends of actin filaments (barbed end) thereby blocking the exchange of subunits at these ends. Unlike other capping proteins (such as gelsolin and severin), these proteins do not sever actin filaments. Plays a role in the regulation of cell morphology and cytoskeletal organization	44.1293	5.05648	1.59852e+07	5.18844e+06	0.324576
Q13501	SQSTM1	ENSP00000374455	Sequestosome-1; Autophagy receptor that interacts directly with both the cargo to become degraded and an autophagy modifier of the MAP1 LC3 family. Along with WDFY3, involved in the formation and autophagic degradation of cytoplasmic ubiquitin-containing inclusions (p62 bodies, ALIS/aggresome-like induced structures). Along with SQSTM1, required to recruit ubiquitinated proteins to PML bodies in …	81.6325	108.178	7.85752e+06	2.54164e+06	0.323466
F5GX77	TRMT112	ENSP00000438349	Multifunctional methyltransferase subunit TRM112-like protein; Acts as an activator of both rRNA/tRNA and protein methyltransferases. Together with methyltransferase BUD23, methylates the N(7) position of a guanine in 18S rRNA. The heterodimer with HEMK2/N6AMT1 catalyzes N5-methylation of ETF1 on 'Gln-185', using S-adenosyl L- methionine as methyl donor. The heterodimer with ALKBH8 catalyzes the …	66.3867	29.7304	1.35758e+07	4.38361e+06	0.322898
P00505	GOT2	ENSP00000245206	Aspartate aminotransferase, mitochondrial; Catalyzes the irreversible transamination of the L- tryptophan metabolite L-kynurenine to form kynurenic acid (KA). Plays a key role in amino acid metabolism. Important for metabolite exchange between mitochondria and cytosol. Facilitates cellular uptake of long-chain free fatty acids; Belongs to the class-I pyridoxal-phosphate-dependent aminotransferase…	167.645	750.782	5.79258e+07	1.85745e+07	0.32066
Q9H9B4	SFXN1	ENSP00000316905	Sideroflexin-1; Might be involved in the transport of a component required for iron utilization into or out of the mitochondria; Sideroflexins	35.6427	7.30394	1.70063e+07	5.44888e+06	0.320404
Q5RKV6	EXOSC6	ENSP00000398597	Exosome complex component MTR3; Non-catalytic component of the RNA exosome complex which has 3'->5' exoribonuclease activity and participates in a multitude of cellular RNA processing and degradation events. In the nucleus, the RNA exosome complex is involved in proper maturation of stable RNA species such as rRNA, snRNA and snoRNA, in the elimination of RNA processing by-products and non-coding …	68.8427	51.9232	8.62474e+06	2.75532e+06	0.319467
O75367	H2AFY	ENSP00000423563	Core histone macro-H2A.1; Variant histone H2A which replaces conventional H2A in a subset of nucleosomes where it represses transcription. Nucleosomes wrap and compact DNA into chromatin, limiting DNA accessibility to the cellular machineries which require DNA as a template. Histones thereby play a central role in transcription regulation, DNA repair, DNA replication and chromosomal stability. DN…	101.416	29.6976	3.30568e+07	1.05534e+07	0.31925
P13693	TPT1	ENSP00000477781	Translationally-controlled tumor protein; Involved in calcium binding and microtubule stabilization	129.829	157.698	2.4009e+08	7.62133e+07	0.317437
O00264	PGRMC1	ENSP00000217971	Membrane-associated progesterone receptor component 1; Component of a progesterone-binding protein complex. Binds progesterone. Has many reported cellular functions (heme homeostasis, interaction with CYPs); Belongs to the cytochrome b5 family. MAPR subfamily	45.6252	1.79478	4.86818e+07	1.52898e+07	0.314078
P04075	ALDOA	ENSP00000378669	Fructose-bisphosphate aldolase A; Plays a key role in glycolysis and gluconeogenesis. In addition, may also function as scaffolding protein (By similarity); Belongs to the class I fructose-bisphosphate aldolase family	989.558	15.8215	6.83981e+08	2.14187e+08	0.313148
Q9P2R3	ANKFY1	ENSP00000459943	Rabankyrin-5; Proposed effector of Rab5. Binds to phosphatidylinositol 3-phosphate (PI(3)P). Involved in homotypic early endosome fusion and to a lesser extent in heterotypic fusion of chlathrin-coated vesicles with early endosomes. Involved in macropinocytosis; the function is dependent on Rab5-GTP. Required for correct endosomal localization. Involved in the internalization and trafficking of a…	2.03802	23.3059	3.07236e+06	955315	0.310938
Q9UBR2	CTSZ	ENSP00000217131	Cathepsin Z; Exhibits carboxy-monopeptidase as well as carboxy- dipeptidase activity; Cathepsins	44.6911	4.02024	5.1175e+06	1.58686e+06	0.310085
J3QQQ9	Uncharacterized protein OS=Homo sapiens			114.512	1051.92	7.75115e+07	2.37819e+07	0.306818
Q9P2R7	SUCLA2	ENSP00000367923	Succinate--CoA ligase [ADP-forming] subunit beta, mitochondrial; ATP-specific succinyl-CoA synthetase functions in the citric acid cycle (TCA), coupling the hydrolysis of succinyl-CoA to the synthesis of ATP and thus represents the only step of substrate-level phosphorylation in the TCA. The beta subunit provides nucleotide specificity of the enzyme and binds the substrate succinate, while the bi…	62.6771	78.1921	1.2205e+07	3.72835e+06	0.305477
C9JUG7	CAPZA2	ENSP00000354947	F-actin-capping protein subunit alpha-2; F-actin-capping proteins bind in a Ca(2+)-independent manner to the fast growing ends of actin filaments (barbed end) thereby blocking the exchange of subunits at these ends. Unlike other capping proteins (such as gelsolin and severin), these proteins do not sever actin filaments	72.7304	38.1798	3.46695e+07	1.05601e+07	0.304592
Q8N163	CCAR2	ENSP00000310670	Cell cycle and apoptosis regulator protein 2; Core component of the DBIRD complex, a multiprotein complex that acts at the interface between core mRNP particles and RNA polymerase II (RNAPII) and integrates transcript elongation with the regulation of alternative splicing: the DBIRD complex affects local transcript elongation rates and alternative splicing of a large set of exons embedded in (A +…	47.9168	3.80402	1.09328e+07	3.32892e+06	0.304489
Q96AG4	LRRC59	ENSP00000225972	Leucine-rich repeat-containing protein 59; Required for nuclear import of FGF1, but not that of FGF2. Might regulate nuclear import of exogenous FGF1 by facilitating interaction with the nuclear import machinery and by transporting cytosolic FGF1 to, and possibly through, the nuclear pores	107.479	63.0703	1.77866e+07	5.39553e+06	0.303348
P26885	FKBP2	ENSP00000378046	Peptidyl-prolyl cis-trans isomerase FKBP2; PPIases accelerate the folding of proteins. It catalyzes the cis-trans isomerization of proline imidic peptide bonds in oligopeptides; FKBP prolyl isomerases	14.4903	195.525	9.77371e+06	2.95543e+06	0.302386
P31949	S100A11	ENSP00000271638	Protein S100-A11; Facilitates the differentiation and the cornification of keratinocytes; Belongs to the S-100 family	133.81	36.5795	1.18571e+08	3.57867e+07	0.301816
Q7L014	DDX46	ENSP00000416534	Probable ATP-dependent RNA helicase DDX46; Plays an essential role in splicing, either prior to, or during splicing A complex formation; Belongs to the DEAD box helicase family. DDX46/PRP5 subfamily	32.6666	932.2	9.5481e+06	2.86891e+06	0.300469
P35637	FUS	ENSP00000254108	RNA-binding protein FUS; Binds both single-stranded and double-stranded DNA and promotes ATP-independent annealing of complementary single- stranded DNAs and D-loop formation in superhelical double-stranded DNA. May play a role in maintenance of genomic integrity; Belongs to the RRM TET family	101.143	151.666	2.79493e+07	8.35115e+06	0.298796
M0R1B0	EMC8	ENSP00000253457	ER membrane protein complex subunit 8	10.8198	31.0813	5.48965e+06	1.63798e+06	0.298375
H3BR35	GSPT1	ENSP00000398131	Eukaryotic peptide chain release factor GTP-binding subunit ERF3A; Involved in translation termination in response to the termination codons UAA, UAG and UGA. Stimulates the activity of ERF1. Involved in regulation of mammalian cell growth. Component of the transient SURF complex which recruits UPF1 to stalled ribosomes in the context of nonsense-mediated decay (NMD) of mRNAs containing premature…	36.1995	10.616	2.16225e+07	6.42528e+06	0.297158
E9PPH5	ANP32E	ENSP00000463154	Acidic leucine-rich nuclear phosphoprotein 32 family member E; Histone chaperone that specifically mediates the genome- wide removal of histone H2A.Z/H2AFZ from the nucleosome: removes H2A.Z/H2AFZ from its normal sites of deposition, especially from enhancer and insulator regions. Not involved in deposition of H2A.Z/H2AFZ in the nucleosome. May stabilize the evicted H2A.Z/H2AFZ-H2B dimer, thus sh…	57.3407	19.3222	2.4038e+07	7.14028e+06	0.297041
P62979	RPS27A	ENSP00000272317	Ubiquitin-40S ribosomal protein S27a; Ubiquitin: Exists either covalently attached to another protein, or free (unanchored). When covalently bound, it is conjugated to target proteins via an isopeptide bond either as a monomer (monoubiquitin), a polymer linked via different Lys residues of the ubiquitin (polyubiquitin chains) or a linear polymer linked via the initiator Met of the ubiquitin (line…	56.5593	628.594	1.74413e+08	5.16655e+07	0.296224
A0A1B0GTJ4	ALDH7A1	ENSP00000387123	Alpha-aminoadipic semialdehyde dehydrogenase; Multifunctional enzyme mediating important protective effects. Metabolizes betaine aldehyde to betaine, an important cellular osmolyte and methyl donor. Protects cells from oxidative stress by metabolizing a number of lipid peroxidation-derived aldehydes. Involved in lysine catabolism	38.6131	12.8539	4.66474e+06	1.37981e+06	0.295795
Q9UQ80	PA2G4	ENSP00000302886	Proliferation-associated protein 2G4; May play a role in a ERBB3-regulated signal transduction pathway. Seems be involved in growth regulation. Acts a corepressor of the androgen receptor (AR) and is regulated by the ERBB3 ligand neuregulin-1/heregulin (HRG). Inhibits transcription of some E2F1-regulated promoters, probably by recruiting histone acetylase (HAT) activity. Binds RNA. Associates wit…	268.585	87.9895	8.74401e+07	2.57662e+07	0.294672
E9PGG1	DYNC1I2	ENSP00000380308	Cytoplasmic dynein 1 intermediate chain 2; Acts as one of several non-catalytic accessory components of the cytoplasmic dynein 1 complex that are thought to be involved in linking dynein to cargos and to adapter proteins that regulate dynein function. Cytoplasmic dynein 1 acts as a motor for the intracellular retrograde motility of vesicles and organelles along microtubules. The intermediate chai…	29.3293	13.1051	9.88764e+06	2.90797e+06	0.294102
P52306	RAP1GDS1	ENSP00000340454	Rap1 GTPase-GDP dissociation stimulator 1; Stimulates GDP/GTP exchange reaction of a group of small GTP-binding proteins (G proteins) including Rap1a/Rap1b, RhoA, RhoB and KRas, by stimulating the dissociation of GDP from and the subsequent binding of GTP to each small G protein; Armadillo repeat containing	43.5458	115.116	7.9961e+06	2.34456e+06	0.293214
P49207	RPL34	ENSP00000378163	60S ribosomal protein L34; Component of the large ribosomal subunit	52.6849	73.9003	7.2044e+07	2.10372e+07	0.292005
Q9Y5S9	RBM8A	ENSP00000463058	RNA-binding protein 8A; Core component of the splicing-dependent multiprotein exon junction complex (EJC) deposited at splice junctions on mRNAs. The EJC is a dynamic structure consisting of core proteins and several peripheral nuclear and cytoplasmic associated factors that join the complex only transiently either during EJC assembly or during subsequent mRNA metabolism. The EJC marks the positi…	14.7781	18.2545	3.09441e+06	896567	0.289737
Q13751	LAMB3	ENSP00000375778	Laminin subunit beta-3; Binding to cells via a high affinity receptor, laminin is thought to mediate the attachment, migration and organization of cells into tissues during embryonic development by interacting with other extracellular matrix components	14.4451	73.4406	3.64965e+06	1.05386e+06	0.288757
E7EWF7	PFKM	ENSP00000345771	ATP-dependent 6-phosphofructokinase, muscle type; Catalyzes the phosphorylation of D-fructose 6-phosphate to fructose 1,6-bisphosphate by ATP, the first committing step of glycolysis; Belongs to the phosphofructokinase type A (PFKA) family. ATP-dependent PFK group I subfamily. Eukaryotic two domain clade "E" sub-subfamily	29.0539	17.2073	7.0717e+06	2.03202e+06	0.287346
Q15029	EFTUD2	ENSP00000392094	116 kDa U5 small nuclear ribonucleoprotein component; Component of the U5 snRNP and the U4/U6-U5 tri-snRNP complex required for pre-mRNA splicing. Binds GTP; Belongs to the TRAFAC class translation factor GTPase superfamily. Classic translation factor GTPase family. EF-G/EF-2 subfamily	80.4473	64.2034	1.26885e+08	3.63977e+07	0.286856
Q13595	TRA2A	ENSP00000297071	Transformer-2 protein homolog alpha; Sequence-specific RNA-binding protein which participates in the control of pre-mRNA splicing	42.304	135.081	7.49741e+06	2.13903e+06	0.285303
P60174	TPI1	ENSP00000229270	Triosephosphate isomerase 1; Belongs to the triosephosphate isomerase family	738.39	12.1386	7.47536e+08	2.129e+08	0.284803
Q92734	TFG	ENSP00000240851	Protein TFG; Plays a role in the normal dynamic function of the endoplasmic reticulum (ER) and its associated microtubules	2.32072	64.2855	1.81109e+07	5.12289e+06	0.282862
P11142	HSPA8	ENSP00000432083	Heat shock cognate 71 kDa protein; Molecular chaperone implicated in a wide variety of cellular processes, including protection of the proteome from stress, folding and transport of newly synthesized polypeptides, activation of proteolysis of misfolded proteins and the formation and dissociation of protein complexes. Plays a pivotal role in the protein quality control system, ensuring the correct…	1513.81	333.981	1.03563e+09	2.91689e+08	0.281653
Q9H773	DCTPP1	ENSP00000322524	dCTP pyrophosphatase 1; Hydrolyzes deoxynucleoside triphosphates (dNTPs) to the corresponding nucleoside monophosphates. Has a strong preference for dCTP and its analogs including 5-iodo-dCTP and 5-methyl-dCTP for which it may even have a higher efficiency. May protect DNA or RNA against the incorporation of these genotoxic nucleotide analogs through their catabolism	45.6587	45.3598	2.6186e+07	7.35474e+06	0.280865
B4DKY1	CARS	ENSP00000369897	Cysteine--tRNA ligase, cytoplasmic; Aminoacyl tRNA synthetases, Class I; Belongs to the class-I aminoacyl-tRNA synthetase family	4.23602	66.6812	1.14355e+07	3.21065e+06	0.280762
P05204	HMGN2	ENSP00000355228	Non-histone chromosomal protein HMG-17; Binds to the inner side of the nucleosomal DNA thus altering the interaction between the DNA and the histone octamer. May be involved in the process which maintains transcribable genes in a unique chromatin conformation (By similarity); Canonical high mobility group	10.2833	31.7678	5.82552e+07	1.63191e+07	0.280132
Q8NC51	SERBP1	ENSP00000360034	Plasminogen activator inhibitor 1 RNA-binding protein; May play a role in the regulation of mRNA stability. Binds to the 3'-most 134 nt of the SERPINE1/PAI1 mRNA, a region which confers cyclic nucleotide regulation of message decay	32.3502	144.598	1.50035e+07	4.1967e+06	0.279714
P63092	GNAS	ENSP00000360141	Guanine nucleotide-binding protein G(s) subunit alpha isoforms XLas; Guanine nucleotide-binding proteins (G proteins) function as transducers in numerous signaling pathways controlled by G protein-coupled receptors (GPCRs). Signaling involves the activation of adenylyl cyclases, resulting in increased levels of the signaling molecule cAMP. GNAS functions downstream of several GPCRs, including bet…	34.2016	395.213	2.46577e+07	6.84765e+06	0.277708
P60866	RPS20	ENSP00000429374	Ribosomal protein S20	82.0088	177.886	1.82791e+08	5.03314e+07	0.27535
P22087	FBL	ENSP00000221801	rRNA 2'-O-methyltransferase fibrillarin; S-adenosyl-L-methionine-dependent methyltransferase that has the ability to methylate both RNAs and proteins. Involved in pre-rRNA processing by catalyzing the site-specific 2'-hydroxyl methylation of ribose moieties in pre-ribosomal RNA. Site specificity is provided by a guide RNA that base pairs with the substrate. Methylation occurs at a characteristic …	69.2569	41.1592	1.36087e+07	3.72137e+06	0.273455
C9J712	PFN2	ENSP00000239940	Profilin-2; Binds to actin and affects the structure of the cytoskeleton. At high concentrations, profilin prevents the polymerization of actin, whereas it enhances it at low concentrations. By binding to PIP2, it inhibits the formation of IP3 and DG	117.366	123.872	4.19278e+07	1.14073e+07	0.272071
D6RDG3	BTF3	ENSP00000369965	Transcription factor BTF3; When associated with NACA, prevents inappropriate targeting of non-secretory polypeptides to the endoplasmic reticulum (ER). Binds to nascent polypeptide chains as they emerge from the ribosome and blocks their interaction with the signal recognition particle (SRP), which normally targets nascent secretory peptides to the ER. BTF3 is also a general transcription factor …	48.5658	39.4685	2.14913e+07	5.81456e+06	0.270555
Q13126	MTAP	ENSP00000369519	S-methyl-5'-thioadenosine phosphorylase; Catalyzes the reversible phosphorylation of S-methyl-5'- thioadenosine (MTA) to adenine and 5-methylthioribose-1-phosphate. Involved in the breakdown of MTA, a major by-product of polyamine biosynthesis. Responsible for the first step in the methionine salvage pathway after MTA has been generated from S- adenosylmethionine. Has broad substrate specificity …	36.7271	35.8891	4.17471e+06	1.12673e+06	0.269895
Q9BRF8	CP	ENSP00000264613	Ceruloplasmin; Ceruloplasmin is a blue, copper-binding (6-7 atoms per molecule) glycoprotein. It has ferroxidase activity oxidizing Fe(2+) to Fe(3+) without releasing radical oxygen species. It is involved in iron transport across the cell membrane. Provides Cu(2+) ions for the ascorbate-mediated deaminase degradation of the heparan sulfate chains of GPC1. May also play a role in fetal lung devel…	0	0	5.04888e+06	1.34571e+06	0.266536
Q01518	CAP1	ENSP00000361883	Adenylyl cyclase-associated protein 1; Directly regulates filament dynamics and has been implicated in a number of complex developmental and morphological processes, including mRNA localization and the establishment of cell polarity; Belongs to the CAP family	88.4488	102.484	2.95751e+07	7.879e+06	0.266406
Q15942	ZYX	ENSP00000324422	Zyxin; Adhesion plaque protein. Binds alpha-actinin and the CRP protein. Important for targeting TES and ENA/VASP family members to focal adhesions and for the formation of actin-rich structures. May be a component of a signal transduction pathway that mediates adhesion-stimulated changes in gene expression (By similarity)	99.315	28.3684	5.54095e+06	1.45797e+06	0.263126
P60903	S100A10	ENSP00000357801	Protein S100-A10; Because S100A10 induces the dimerization of ANXA2/p36, it may function as a regulator of protein phosphorylation in that the ANXA2 monomer is the preferred target (in vitro) of tyrosine- specific kinase; Belongs to the S-100 family	122.61	71.4538	2.8032e+08	7.26247e+07	0.259078
C9J3L8	SSR1	ENSP00000244763	Translocon-associated protein subunit alpha; TRAP proteins are part of a complex whose function is to bind calcium to the ER membrane and thereby regulate the retention of ER resident proteins. May be involved in the recycling of the translocation apparatus after completion of the translocation process or may function as a membrane-bound chaperone facilitating folding of translocated proteins; Mi…	12.9211	302.783	3.78916e+07	9.69853e+06	0.255955
C9J1Z8	ARF5	ENSP00000000233	ADP-ribosylation factor 5; GTP-binding protein that functions as an allosteric activator of the cholera toxin catalytic subunit, an ADP- ribosyltransferase. Involved in protein trafficking; may modulate vesicle budding and uncoating within the Golgi apparatus; ARF GTPase family	47.9939	63.5084	1.43053e+07	3.64703e+06	0.254943
O60701	UGDH	ENSP00000319501	UDP-glucose 6-dehydrogenase; Involved in the biosynthesis of glycosaminoglycans; hyaluronan, chondroitin sulfate, and heparan sulfate	133.428	83.3232	2.267e+07	5.77807e+06	0.254877
Q15233	NONO	ENSP00000276079	Non-POU domain-containing octamer-binding protein; DNA- and RNA binding protein, involved in several nuclear processes. Binds the conventional octamer sequence in double-stranded DNA. Also binds single-stranded DNA and RNA at a site independent of the duplex site. Involved in pre-mRNA splicing, probably as a heterodimer with SFPQ. Interacts with U5 snRNA, probably by binding to a purine-rich sequ…	301.303	97.8617	1.33201e+08	3.39276e+07	0.25471
Q15365	PCBP1	ENSP00000305556	Poly(rC)-binding protein 1; Single-stranded nucleic acid binding protein that binds preferentially to oligo dC. In case of infection by poliovirus, plays a role in initiation of viral RNA replication in concert with the viral protein 3CD	213.475	7.14308	1.4792e+08	3.76332e+07	0.254416
C9J0J7	PFN2	ENSP00000239940	Profilin-2; Binds to actin and affects the structure of the cytoskeleton. At high concentrations, profilin prevents the polymerization of actin, whereas it enhances it at low concentrations. By binding to PIP2, it inhibits the formation of IP3 and DG	110.234	44.3948	4.51595e+07	1.14073e+07	0.252601
P61086	UBE2K	ENSP00000261427	Ubiquitin-conjugating enzyme E2 K; Accepts ubiquitin from the E1 complex and catalyzes its covalent attachment to other proteins. In vitro, in the presence or in the absence of BRCA1-BARD1 E3 ubiquitin-protein ligase complex, catalyzes the synthesis of 'Lys-48'-linked polyubiquitin chains. Does not transfer ubiquitin directly to but elongates monoubiquitinated substrate protein. Mediates the sele…	48.7085	13.2184	5.56801e+06	1.398e+06	0.251076
A0A075B7D9	TAF15	ENSP00000474096	TATA-binding protein-associated factor 2N; RNA and ssDNA-binding protein that may play specific roles during transcription initiation at distinct promoters. Can enter the preinitiation complex together with the RNA polymerase II (Pol II)	37.5595	30.5372	2.60245e+07	6.51278e+06	0.250256
Q9Y262	EIF3L	ENSP00000485663	Eukaryotic translation initiation factor 3 subunit L; Component of the eukaryotic translation initiation factor 3 (eIF-3) complex, which is required for several steps in the initiation of protein synthesis. The eIF-3 complex associates with the 40S ribosome and facilitates the recruitment of eIF-1, eIF-1A, eIF-2:GTP:methionyl-tRNAi and eIF-5 to form the 43S pre- initiation complex (43S PIC). The …	118.173	70.5645	1.69199e+07	4.2235e+06	0.249617
H9KV28	DIAPH1	ENSP00000381565	Protein diaphanous homolog 1; Acts in a Rho-dependent manner to recruit PFY1 to the membrane. Required for the assembly of F-actin structures, such as actin cables and stress fibers. Nucleates actin filaments. Binds to the barbed end of the actin filament and slows down actin polymerization and depolymerization. Required for cytokinesis, and transcriptional activation of the serum response factor…	116.155	34.1449	1.81391e+07	4.52332e+06	0.249368
P30048	PRDX3	ENSP00000298510	Thioredoxin-dependent peroxide reductase, mitochondrial; Thiol-specific peroxidase that catalyzes the reduction of hydrogen peroxide and organic hydroperoxides to water and alcohols, respectively. Plays a role in cell protection against oxidative stress by detoxifying peroxides. Acts synergistically with MAP3K13 to regulate the activation of NF-kappa-B in the cytosol; Peroxiredoxins	87.2636	231.913	3.07477e+07	7.65874e+06	0.249083
G3V153	CAPRIN1	ENSP00000340329	Caprin-1; May regulate the transport and translation of mRNAs of proteins involved in synaptic plasticity in neurons and cell proliferation and migration in multiple cell types. Binds directly and selectively to MYC and CCND2 RNAs. In neuronal cells, directly binds to several mRNAs associated with RNA granules, including BDNF, CAMK2A, CREB1, MAP2, NTRK2 mRNAs, as well as to GRIN1 and KPNB1 mRNAs,…	67.1578	62.4898	4.93287e+07	1.22854e+07	0.249052
P30405	PPIF	ENSP00000225174	Peptidyl-prolyl cis-trans isomerase F, mitochondrial; PPIases accelerate the folding of proteins. It catalyzes the cis-trans isomerization of proline imidic peptide bonds in oligopeptides. Involved in regulation of the mitochondrial permeability transition pore (mPTP). It is proposed that its association with the mPTP is masking a binding site for inhibiting inorganic phosphate (Pi) and promotes …	20.4579	21.2007	3.24623e+07	8.02705e+06	0.247273
P62805	HIST1H4A	ENSP00000479106	Histone cluster 1 H4 family member a; Core component of nucleosome. Nucleosomes wrap and compact DNA into chromatin, limiting DNA accessibility to the cellular machineries which require DNA as a template. Histones thereby play a central role in transcription regulation, DNA repair, DNA replication and chromosomal stability. DNA accessibility is regulated via a complex set of post-translational mo…	398.213	26.7663	1.5251e+09	3.75116e+08	0.245962
Q99459	CDC5L	ENSP00000360532	Cell division cycle 5-like protein; DNA-binding protein involved in cell cycle control. May act as a transcription activator. Component of the PRP19-CDC5L complex that forms an integral part of the spliceosome and is required for activating pre-mRNA splicing. The PRP19-CDC5L complex may also play a role in the response to DNA damage (DDR); Myb/SANT domain containing	9.06789	138.523	1.43446e+07	3.47365e+06	0.242158
P62906	RPL10A	ENSP00000363018	60S ribosomal protein L10a; Component of the large ribosomal subunit	90.7669	39.7221	9.79455e+07	2.35519e+07	0.240459
P28072	PSMB6	ENSP00000270586	Proteasome subunit beta type-6; Component of the 20S core proteasome complex involved in the proteolytic degradation of most intracellular proteins. This complex plays numerous essential roles within the cell by associating with different regulatory particles. Associated with two 19S regulatory particles, forms the 26S proteasome and thus participates in the ATP-dependent degradation of ubiquitin…	28.0207	40.5677	4.46172e+07	1.06966e+07	0.239742
Q9H6N6	MYH16			0	100.37	2.82479e+07	6.70764e+06	0.237457
Q14247	CTTN	ENSP00000365745	Src substrate cortactin; Cortactin	17.5269	18.418	1.18109e+07	2.80451e+06	0.237451
O95972	BMP15	ENSP00000252677	Bone morphogenetic protein 15; May be involved in follicular development. Oocyte- specific growth/differentiation factor that stimulates folliculogenesis and granulosa cell (GC) growth; Bone morphogenetic proteins	3.33048	13.4646	3.87597e+07	9.20216e+06	0.237416
P11766	ADH5	ENSP00000296412	Alcohol dehydrogenase class-3; Class-III ADH is remarkably ineffective in oxidizing ethanol, but it readily catalyzes the oxidation of long-chain primary alcohols and the oxidation of S-(hydroxymethyl) glutathione; Belongs to the zinc-containing alcohol dehydrogenase family. Class-III subfamily	49.2051	90.9137	1.84631e+07	4.37988e+06	0.237223
C9JWZ6	KIAA0895	ENSP00000297063	Uncharacterized protein KIAA0895; KIAA0895	2.09191	156.916	8.94614e+07	2.10956e+07	0.235807
Q99471	PFDN5	ENSP00000447942	Prefoldin subunit 5; Binds specifically to cytosolic chaperonin (c-CPN) and transfers target proteins to it. Binds to nascent polypeptide chain and promotes folding in an environment in which there are many competing pathways for nonnative proteins. Represses the transcriptional activity of MYC; Belongs to the prefoldin subunit alpha family	23.0158	3.60508	1.32e+07	3.10794e+06	0.23545
Q15056	EIF4H	ENSP00000265753	Eukaryotic translation initiation factor 4H; Stimulates the RNA helicase activity of EIF4A in the translation initiation complex. Binds weakly mRNA; RNA binding motif containing	2.17133	40.1172	6.12712e+07	1.43059e+07	0.233485
M0R080	DNAJB1	ENSP00000254322	DnaJ homolog subfamily B member 1; Interacts with HSP70 and can stimulate its ATPase activity. Stimulates the association between HSC70 and HIP. Negatively regulates heat shock-induced HSF1 transcriptional activity during the attenuation and recovery phase period of the heat shock response. Stimulates ATP hydrolysis and the folding of unfolded proteins mediated by HSPA1A/B (in vitro)	69.3823	79.6017	5.19093e+06	1.19608e+06	0.230417
P53365	ARFIP2	ENSP00000484121	Arfaptin-2; Putative target protein of ADP-ribosylation factor. Involved in membrane ruffling; Classical BAR domain containing	11.3531	62.6541	4.68742e+06	1.06577e+06	0.227368
Q13547	HDAC1	ENSP00000362649	Histone deacetylase 1; Responsible for the deacetylation of lysine residues on the N-terminal part of the core histones (H2A, H2B, H3 and H4). Histone deacetylation gives a tag for epigenetic repression and plays an important role in transcriptional regulation, cell cycle progression and developmental events. Histone deacetylases act via the formation of large multiprotein complexes. Deacetylates…	78.5726	565.779	1.17166e+07	2.65529e+06	0.226625
E9PD53	SMC4	ENSP00000349961	Structural maintenance of chromosomes protein 4; Central component of the condensin complex, a complex required for conversion of interphase chromatin into mitotic-like condense chromosomes. The condensin complex probably introduces positive supercoils into relaxed DNA in the presence of type I topoisomerases and converts nicked DNA into positive knotted forms in the presence of type II topoisome…	6.28191	55.9739	5.02466e+06	1.13779e+06	0.22644
P62269	RPS18	ENSP00000393241	40S ribosomal protein S18; Located at the top of the head of the 40S subunit, it contacts several helices of the 18S rRNA; S ribosomal proteins	169.961	29.7029	1.8682e+08	4.19214e+07	0.224394
Q8WVC2	RPS21	ENSP00000345957	Ribosomal protein S21; Belongs to the eukaryotic ribosomal protein eS21 family	34.6311	340.772	1.13795e+08	2.55293e+07	0.224345
P63313	TMSB10	ENSP00000233143	Thymosin beta-10; Plays an important role in the organization of the cytoskeleton. Binds to and sequesters actin monomers (G actin) and therefore inhibits actin polymerization (By similarity); Belongs to the thymosin beta family	17.6491	69.9909	1.91525e+08	4.25434e+07	0.222129
P01112	HRAS	ENSP00000407586	GTPase HRas; Involved in the activation of Ras protein signal transduction. Ras proteins bind GDP/GTP and possess intrinsic GTPase activity; Belongs to the small GTPase superfamily. Ras family	23.6268	63.3956	1.66906e+07	3.70154e+06	0.221774
P37837	TALDO1	ENSP00000321259	Transaldolase; Transaldolase is important for the balance of metabolites in the pentose-phosphate pathway	81.3935	269.435	3.10236e+07	6.64118e+06	0.214068
P00338	LDHA	ENSP00000445175	Lactate dehydrogenase A; Belongs to the LDH/MDH superfamily. LDH family	429.952	99.5428	1.31431e+09	2.79264e+08	0.21248
P49006	MARCKSL1	ENSP00000362638	MARCKS-related protein; Controls cell movement by regulating actin cytoskeleton homeostasis and filopodium and lamellipodium formation. When unphosphorylated, induces cell migration. When phosphorylated by MAPK8, induces actin bundles formation and stabilization, thereby reducing actin plasticity, hence restricting cell movement, including neuronal migration. May also affect cancer cell migration…	89.2577	289.826	8.40423e+06	1.78384e+06	0.212255
O14776	TCERG1	ENSP00000296702	Transcription elongation regulator 1; Transcription factor that binds RNA polymerase II and inhibits the elongation of transcripts from target promoters. Regulates transcription elongation in a TATA box-dependent manner. Necessary for TAT-dependent activation of the human immunodeficiency virus type 1 (HIV-1) promoter	15.1417	26.8046	4.62986e+06	966295	0.208709
P38117	ETFB	ENSP00000346173	Electron transfer flavoprotein subunit beta; Heterodimeric electron transfer flavoprotein that accepts electrons from several mitochondrial dehydrogenases, including acyl-CoA dehydrogenases, glutaryl-CoA and sarcosine dehydrogenase. It transfers the electrons to the main mitochondrial respiratory chain via ETF-ubiquinone oxidoreductase (Probable). Required for normal mitochondrial fatty acid oxid…	8.38898	65.0555	2.37643e+07	4.85718e+06	0.20439
B4DTF2	ANXA8L1	ENSP00000480221	Annexin A8 like 1; Belongs to the annexin family	17.0188	37.6197	2.04775e+07	4.08015e+06	0.199251
H0YFA4	CRIP2	ENSP00000426119	Cysteine rich protein 2; LIM domain containing	39.9267	245.833	3.88504e+07	7.64935e+06	0.196892
P63096	GNAI1	ENSP00000343027	Guanine nucleotide-binding protein G(i) subunit alpha-1; Guanine nucleotide-binding proteins (G proteins) function as transducers downstream of G protein-coupled receptors (GPCRs) in numerous signaling cascades. The alpha chain contains the guanine nucleotide binding site and alternates between an active, GTP-bound state and an inactive, GDP-bound state. Signaling by an activated GPCR promotes GD…	39.2577	54.5137	2.15534e+07	4.24117e+06	0.196775
Q5T123	SH3BGRL3	ENSP00000270792	SH3 domain-binding glutamic acid-rich-like protein 3; Could act as a modulator of glutaredoxin biological activity	41.182	20.2905	6.20783e+06	1.20356e+06	0.193878
Q9UHB9	SRP68	ENSP00000312066	Signal recognition particle subunit SRP68; Signal-recognition-particle assembly has a crucial role in targeting secretory proteins to the rough endoplasmic reticulum membrane. SRP68 binds the 7S RNA, SRP72 binds to this complex subsequently. This ribonucleoprotein complex might interact directly with the docking protein in the ER membrane and possibly participate in the elongation arrest function	59.249	11.0774	4.77147e+06	920993	0.193021
Q00325	SLC25A3	ENSP00000228318	Phosphate carrier protein, mitochondrial; Transport of phosphate groups from the cytosol to the mitochondrial matrix. Phosphate is cotransported with H(+). May play a role regulation of the mitochondrial permeability transition pore (mPTP); Solute carriers	48.2909	406.966	1.00594e+08	1.9139e+07	0.190259
Q96CX2	KCTD12	ENSP00000366694	BTB/POZ domain-containing protein KCTD12; Auxiliary subunit of GABA-B receptors that determine the pharmacology and kinetics of the receptor response. Increases agonist potency and markedly alter the G-protein signaling of the receptors by accelerating onset and promoting desensitization (By similarity)	37.3066	21.4806	1.17378e+07	2.21354e+06	0.188583
H7BYV1	IFITM2	ENSP00000484689	Interferon-induced transmembrane protein 2; IFN-induced antiviral protein which inhibits the entry of viruses to the host cell cytoplasm, permitting endocytosis, but preventing subsequent viral fusion and release of viral contents into the cytosol. Active against multiple viruses, including influenza A virus, SARS coronavirus (SARS-CoV), Marburg virus (MARV), Ebola virus (EBOV), Dengue virus (DNV…	5.59967	5.1636	1.09038e+07	2.04735e+06	0.187764
A0A1B0GTJ7	ADSL	ENSP00000485525	Adenylosuccinate lyase; Catalyzes two non-sequential steps in de novo AMP synthesis: converts (S)-2-(5-amino-1-(5-phospho-D- ribosyl)imidazole-4-carboxamido)succinate (SAICAR) to fumarate plus 5-amino-1-(5-phospho-D-ribosyl)imidazole-4-carboxamide, and thereby also contributes to de novo IMP synthesis, and converts succinyladenosine monophosphate (SAMP) to AMP and fumarate; Belongs to the lyase 1…	32.57	39.0503	1.68485e+07	3.15532e+06	0.187276
P55795	HNRNPH2	ENSP00000361927	Heterogeneous nuclear ribonucleoprotein H2; This protein is a component of the heterogeneous nuclear ribonucleoprotein (hnRNP) complexes which provide the substrate for the processing events that pre-mRNAs undergo before becoming functional, translatable mRNAs in the cytoplasm. Binds poly(RG); RNA binding motif containing	146.93	276.308	1.76899e+08	3.31056e+07	0.187144
H0YK42	SNX1	ENSP00000261889	Sorting nexin-1; Involved in several stages of intracellular trafficking. Interacts with membranes containing phosphatidylinositol 3- phosphate (PtdIns(3P)) or phosphatidylinositol 3,5-bisphosphate (PtdIns(3,5)P2). Acts in part as component of the retromer membrane-deforming SNX-BAR subcomplex. The SNX-BAR retromer mediates retrograde transport of cargo proteins from endosomes to the trans-Golgi …	2.44058	410.176	5.44276e+06	1.01247e+06	0.186021
P40925	MDH1	ENSP00000438144	Malate dehydrogenase, cytoplasmic; Malate dehydrogenase 1; Belongs to the LDH/MDH superfamily. MDH type 2 family	23.0031	60.4174	3.38764e+07	6.09807e+06	0.180009
P07602	PSAP	ENSP00000378394	Prosaposin; Saposins are specific low-molecular mass non-enzymic proteins, they participate in the lysosomal degradation of sphingolipids, which takes place by the sequential action of specific hydrolases; Endogenous ligands	18.5971	33.7188	1.30649e+08	2.343e+07	0.179336
P61956	SUMO2	ENSP00000405965	Small ubiquitin-related modifier 2; Ubiquitin-like protein that can be covalently attached to proteins as a monomer or as a lysine-linked polymer. Covalent attachment via an isopeptide bond to its substrates requires prior activation by the E1 complex SAE1-SAE2 and linkage to the E2 enzyme UBE2I, and can be promoted by an E3 ligase such as PIAS1-4, RANBP2, CBX4 or ZNF451. This post-translational …	167.557	30.8522	2.43299e+08	4.26523e+07	0.175308
Ratio Area-sicircRNF13/Area-siCtrl, Up = >1.5;Down < 0.67
