# Supplementary material for: Circular RNA circRNF13 inhibits proliferation and metastasis of nasopharyngeal carcinoma via SUMO2
Source: Mol Cancer. 2021 Aug 31;20:112. doi: 10.1186/s12943-021-01409-4 (PMC8406723; doi:10.1186/s12943-021-01409-4)
Supplement: Supplementary file 1 — Additional file 1:Suppemental Table 1. Probes for fluorescence in situ hybridization and RNA pulldown, siRNAs, primers for RT-PCR and vectors. Suppemental Table 2. List of antibodies for immunohistochemistry, western blotting, immunofluorescence, and RNA pulldown experiments. Suppemental Table 3. The top 20 circRNAs identified in NPC 5-8F cells using the next-generation sequencing of mRNA (RNA-seq). Suppemental Table 4. Clinicopathological data of 36 NPC and 12 NPE tissues measured by RT-PCR. Suppemental Table 5. Proteomic analysis of the circRNF13-regulated proteins in CNE2 cells transfected with sicircRNF13 or scrambled siRNA identified by the LC-MS/ MS spectrometry. Suppemental Table 6. The top 20 of the circRNF13-regulated differential proteins in CNE2 cells after knockdown of circRNF13 identified by the LC-MS/MS spectrometry. [file 12943_2021_1409_MOESM1_ESM.zip › Supplemental Table 4.xlsx]

## Sheet: Sheet1
Supplemental Table 4. Clinicopathological data of 36 NPC and 12 NPE tissues measured by RT-PCR.
Patient No.	Gender (M=Male F=Female)	Age at Diagnosis	WHO histological diagnosis	T stage	N stage	M stage	Clinical Stages
Pat 01	M	NPC	nasopharyngeal squamous cell carcinoma (WHO III)	2	0	0	II
Pat 02	F	NPC	nasopharyngeal squamous cell carcinoma (WHO III)	2	1	0	II
Pat 03	M	NPC	nasopharyngeal squamous cell carcinoma (WHO III)	2	1	0	II
Pat 04	M	NPC	nasopharyngeal squamous cell carcinoma (WHO III)	2	1	0	II
Pat 05	M	NPC	nasopharyngeal squamous cell carcinoma (WHO III)	2	1	0	II
Pat 06	M	NPC	nasopharyngeal squamous cell carcinoma (WHO III)	2	1	0	II
Pat 07	M	NPC	nasopharyngeal squamous cell carcinoma (WHO III)	2	0	0	II
Pat 08	M	NPC	nasopharyngeal squamous cell carcinoma (WHO III)	2	1	0	II
Pat 09	F	NPC	nasopharyngeal squamous cell carcinoma (WHO III)	2	1	0	II
Pat 10	F	NPC	nasopharyngeal squamous cell carcinoma (WHO III)	2	1	0	II
Pat 11	F	NPC	nasopharyngeal squamous cell carcinoma (WHO III)	2	1	0	II
Pat 12	F	NPC	nasopharyngeal squamous cell carcinoma (WHO III)	2	1	0	II
Pat 13	F	NPC	nasopharyngeal squamous cell carcinoma (WHO III)	3	2	0	III
Pat 14	M	NPC	nasopharyngeal squamous cell carcinoma (WHO III)	3	2	0	III
Pat 15	M	NPC	nasopharyngeal squamous cell carcinoma (WHO III)	1	2	0	III
Pat 16	F	NPC	nasopharyngeal squamous cell carcinoma (WHO III)	3	2	0	III
Pat 17	F	NPC	nasopharyngeal squamous cell carcinoma (WHO III)	2	2	0	III
Pat 18	F	NPC	nasopharyngeal squamous cell carcinoma (WHO III)	2	2	0	III
Pat 19	F	NPC	nasopharyngeal squamous cell carcinoma (WHO III)	3	1	0	III
Pat 20	M	NPC	nasopharyngeal squamous cell carcinoma (WHO III)	2	2	0	III
Pat 21	M	NPC	nasopharyngeal squamous cell carcinoma (WHO III)	2	2	0	III
Pat 22	F	NPC	nasopharyngeal squamous cell carcinoma (WHO III)	3	2	0	III
Pat 23	F	NPC	nasopharyngeal squamous cell carcinoma (WHO III)	2	2	0	III
Pat 24	F	NPC	nasopharyngeal squamous cell carcinoma (WHO III)	3	2	0	III
Pat 25	M	NPC	nasopharyngeal squamous cell carcinoma (WHO III)	3	3	0	IVa
Pat 26	M	NPC	nasopharyngeal squamous cell carcinoma (WHO III)	3	3	0	IV
Pat 27	F	NPC	nasopharyngeal squamous cell carcinoma (WHO III)	2	3	0	IV
Pat 28	F	NPC	nasopharyngeal squamous cell carcinoma (WHO III)	2	3	0	Iva
Pat 29	F	NPC	nasopharyngeal squamous cell carcinoma (WHO III)	3	3	0	IV
Pat 30	F	NPC	nasopharyngeal squamous cell carcinoma (WHO III)	3	3	0	IVa
Pat 31	F	NPC	nasopharyngeal squamous cell carcinoma (WHO III)	4	2	0	IVa
Pat 32	F	NPC	nasopharyngeal squamous cell carcinoma (WHO III)	3	3	0	IVa
Pat 33	F	NPC	nasopharyngeal squamous cell carcinoma (WHO III)	2	3	0	IV
Pat 34	M	NPC	nasopharyngeal squamous cell carcinoma (WHO III)	2	3	0	IVa
Pat 35	M	NPC	nasopharyngeal squamous cell carcinoma (WHO III)	3	3	0	IVa
Pat 36	F	NPC	nasopharyngeal squamous cell carcinoma (WHO III)	2	3	0	IVa
Pat 37	F	NPE	non-tumor nasopharyngeal epithelial tissues	NA	NA	NA	NA
Pat 38	F	NPE	non-tumor nasopharyngeal epithelial tissues	NA	NA	NA	NA
Pat 39	F	NPE	non-tumor nasopharyngeal epithelial tissues	NA	NA	NA	NA
Pat 40	M	NPE	non-tumor nasopharyngeal epithelial tissues	NA	NA	NA	NA
Pat 41	M	NPE	non-tumor nasopharyngeal epithelial tissues	NA	NA	NA	NA
Pat 42	M	NPE	non-tumor nasopharyngeal epithelial tissues	NA	NA	NA	NA
Pat 43	M	NPE	non-tumor nasopharyngeal epithelial tissues	NA	NA	NA	NA
Pat 44	M	NPE	non-tumor nasopharyngeal epithelial tissues	NA	NA	NA	NA
Pat 45	F	NPE	non-tumor nasopharyngeal epithelial tissues	NA	NA	NA	NA
Pat 46	F	NPE	non-tumor nasopharyngeal epithelial tissues	NA	NA	NA	NA
Pat 47	F	NPE	non-tumor nasopharyngeal epithelial tissues	NA	NA	NA	NA
Pat 48	F	NPE	non-tumor nasopharyngeal epithelial tissues	NA	NA	NA	NA
NPC = nasopharyngeal carcinoma;NPE = nontumor nasopharyngeal epithelium; WHO III = Nonkeratinizing undifferentiated carcinoma
