# Supplementary material for: Circular RNA circRNF13 inhibits proliferation and metastasis of nasopharyngeal carcinoma via SUMO2
Source: Mol Cancer. 2021 Aug 31;20:112. doi: 10.1186/s12943-021-01409-4 (PMC8406723; doi:10.1186/s12943-021-01409-4)
Supplement: Supplementary file 1 — Additional file 1:Suppemental Table 1. Probes for fluorescence in situ hybridization and RNA pulldown, siRNAs, primers for RT-PCR and vectors. Suppemental Table 2. List of antibodies for immunohistochemistry, western blotting, immunofluorescence, and RNA pulldown experiments. Suppemental Table 3. The top 20 circRNAs identified in NPC 5-8F cells using the next-generation sequencing of mRNA (RNA-seq). Suppemental Table 4. Clinicopathological data of 36 NPC and 12 NPE tissues measured by RT-PCR. Suppemental Table 5. Proteomic analysis of the circRNF13-regulated proteins in CNE2 cells transfected with sicircRNF13 or scrambled siRNA identified by the LC-MS/ MS spectrometry. Suppemental Table 6. The top 20 of the circRNF13-regulated differential proteins in CNE2 cells after knockdown of circRNF13 identified by the LC-MS/MS spectrometry. [file 12943_2021_1409_MOESM1_ESM.zip › Supplemental Table 3.xlsx]

## Sheet: annotation_circRNA
Supplemental Table 3. The top 20 circRNAs identified in NPC 5-8F cells using the next-generation sequencing of mRNA (RNA-seq).
ID	circBase ID	Gene	RPM	circRNA_chr	circRNA_strand	circRNA_start	circRNA_end	Genomic_length	circRNA_length	Type	Best-transcript	Transcript_position
circRNA_3080	—		3.33267	NC_000008.11	-	127218810	127218966	157	157	intergenic
circRNA_0348	hsa_circ_0000118	MAN1A2	1.92355	NC_000001.11	+	117402186	117420649	18464	553	sense-overlapping	XM_006710302.1	NC_000001.11:117367393_117528872_+
circRNA_3445	hsa_circ_0088681	FAM129B	1.3532	NC_000009.12	-	127523679	127531778	8100	534	sense-overlapping	NM_022833.3	NC_000009.12:127505338_127569117_-
circRNA_5235	hsa_circ_0000745	SPECC1	1.02888	NC_000017.11	+	20204333	20205912	1580	1580	exonic	NM_001243439.1	NC_000017.11:20009336_20314759_+
circRNA_1729	—	SMARCA5	1.00651	NC_000004.12	+	143543509	143543972	464	269	sense-overlapping	NM_003601.3	NC_000004.12:143513463_143557489_+
circRNA_1810	—		0.984143	NC_000005.10	+	21491321	21497196	5876	5876	intergenic
circRNA_0349	hsa_circ_0000119	MAN1A2	0.883492	NC_000001.11	+	117402186	117442325	40140	648	sense-overlapping	XM_006710302.1	NC_000001.11:117367393_117528872_+
circRNA_3480	hsa_circ_0001900	CAMSAP1	0.838758	NC_000009.12	-	135881633	135883078	1446	425	sense-overlapping	NM_015447.3	NC_000009.12:135808487_135907159_-
circRNA_1329	—	PHLDB2	0.805208	NC_000003.12	+	111884064	111885412	1349	1349	exonic	NM_001134437.1	NC_000003.12:111732480_111976517_+
circRNA_2757	hsa_circ_0001772	RBM33	0.794025	NC_000007.14	+	155672867	155680908	8042	445	sense-overlapping	XM_005249531.1	NC_000007.14:155644494_155781485_+
circRNA_2157	hsa_circ_0008285	CDYL	0.782841	NC_000006.12	+	4891713	4892379	667	667	exonic	NM_004824.3	NC_000006.12:4776446_4955544_+
circRNA_5927	hsa_circ_0005037	ADARB1	0.760474	NC_000021.9	+	45128402	45134832	6431	290	sense-overlapping	XM_006723954.2	NC_000021.9:45074624_45226560_+
circRNA_2110	hsa_circ_0001550	RARS	0.749291	NC_000005.10	+	168488602	168494650	6049	534	sense-overlapping	NM_002887.3	NC_000005.10:168486458_168519306_+
circRNA_1443	hsa_circ_0001346	RNF13	0.592723	NC_000003.12	+	149846011	149921227	75217	716	sense-overlapping	XM_011512373.1	NC_000003.12:149812484_149962132_+
circRNA_2776	hsa_circ_0001776	ESYT2	0.581539	NC_000007.14	-	158759486	158764853	5368	495	sense-overlapping	NM_020728.2	NC_000007.14:158730998_158829628_-
circRNA_3096	hsa_circ_0001821	PVT1	0.570356	NC_000008.11	+	127890589	127890998	410	410	intergenic
circRNA_3161	hsa_circ_0002483	PTK2	0.536805	NC_000008.11	-	140864312	140890769	26458	482	sense-overlapping	NM_001199649.1	NC_000008.11:140658382_141001313_-
circRNA_3736	hsa_circ_0000268	ZRANB1	0.492072	NC_000010.11	+	124942457	124943307	851	851	exonic	XM_005269926.3	NC_000010.11:124916899_124988059_+
circRNA_0816	hsa_circ_0001017	XPO1	0.480888	NC_000002.12	-	61522611	61533903	11293	307	sense-overlapping	XM_011533098.1	NC_000002.12:61477934_61538260_-
circRNA_4694	hsa_circ_0000567	SETD3	0.469705	NC_000014.9	-	99458279	99465813	7535	683	sense-overlapping	XM_011537232.1	NC_000014.9:99397746_99480030_-
RPM = Read per million mapped reads
