# Supplementary material for: Circular RNA circRNF13 inhibits proliferation and metastasis of nasopharyngeal carcinoma via SUMO2
Source: Mol Cancer. 2021 Aug 31;20:112. doi: 10.1186/s12943-021-01409-4 (PMC8406723; doi:10.1186/s12943-021-01409-4)
Supplement: Supplementary file 1 — Additional file 1:Suppemental Table 1. Probes for fluorescence in situ hybridization and RNA pulldown, siRNAs, primers for RT-PCR and vectors. Suppemental Table 2. List of antibodies for immunohistochemistry, western blotting, immunofluorescence, and RNA pulldown experiments. Suppemental Table 3. The top 20 circRNAs identified in NPC 5-8F cells using the next-generation sequencing of mRNA (RNA-seq). Suppemental Table 4. Clinicopathological data of 36 NPC and 12 NPE tissues measured by RT-PCR. Suppemental Table 5. Proteomic analysis of the circRNF13-regulated proteins in CNE2 cells transfected with sicircRNF13 or scrambled siRNA identified by the LC-MS/ MS spectrometry. Suppemental Table 6. The top 20 of the circRNF13-regulated differential proteins in CNE2 cells after knockdown of circRNF13 identified by the LC-MS/MS spectrometry. [file 12943_2021_1409_MOESM1_ESM.zip › Supplemental Table 1.xlsx]

## Sheet: Sheet1
Supplemental Table 1. Probes for fluorescence in situ hybridization and RNA pulldown, siRNAs, primers for RT-PCR and vectors.
Symbols	Target sequences
siRNAs	sense (5'-3')	antisense (5'-3')
siCtrl	5’-UUCUCCGAACGUGUCACGUTT-3’	5’-ACGUGACACGUUCGGAGAATT-3’
sicircRNF13	5’-AGAAAGGUGAUUUUACAACGA-3’	5’-UCGUUGUAAAAUCACCUUUCU-3’
Primers for qRT-PCR
circRNF13-Forward	5’-GTCCAGGATAGACATAGAGC-3’
circRNF13-Reverse	5’-GTGTAGACTTGTGTGGCTGA-3’
RNF13-Forward	5’-CCTCCCTGCAAGATTTGGTT-3’
RNF13-Reverse	5’-TGTATCCTGCTCGTGCA-3’
SUMO2-Forward	5’-TACCTCTTTTGTGAAGCGGC-3’
SUMO2-Reverse	5’-TCGGAATCTGATCTGCCTCA-3’
GAPDH-Forward	5’-CAAGGTCATCCATGACAACTTTG-3’
GAPDH-Reverse	5’-GTCCACCACCCTGTTGCTGTAG-3’
β-actin-Forward	5’-TCACCAACTGGGACGACATG-3’
β-actin-Reverse	5’-GTCACCGGAGTCCATCACGAT-3’
U6-Forward	5’-CTCGCTTCGGCAGCACA-3’
U6-Reverse	5’-AACGCTTCACGAATTTGCGT-3’
LDHA-Forward	5’-CGTGTTATTGGAAGCGGTTG-3’
LDHA-Reverse	5’-ACATTCATTCCACTCCATACAGG-3’
GLUT1-Forward	5’-CTACCCTGGATGTCCTATCTGAG-3’
GLUT1-Reverse	5’-GACCACACAGTTGCTCCACATAC-3’
HK2-Forward	5’-GAGGTCCTGATGCGGTTGG-3’
HK2-Reverse	5’-CTCGCCTTTGTTCTCCTTGATG-3’
Primers for the overexpression vectors
circRNF13-Forward	5’-GTGATTTTACAACGAGAT-3’
circRNF13-Reverse	5’-CTTTCTTGAATTTATGTA-3’
Primers for the luciferase reporters vectors
SUMO2-3’UTR-Forward	5’-CTCCAGAACTCTGTTCTT-3’
SUMO2-3’UTR-Reverse	5’-TCATTTTAAACAAGAAGT-3’
GAPDH-3’UTR-Forward	5’-CCACCAGCCCCAGCAAGA-3’
GAPDH-3’UTR-Reverse	5’-TGAGCACAGGGTACTTTA-3’
Probes for fluorescence in situ hybridization and RNA pulldown
GAPDH	5’-GCCAAAAGATCAGGCCTCAAGCCCAGCTGA-3’
RNF13-1	5'-TACCTAATCATTTTAAAGGGAAATAAACCA-3'
RNF13-2	5'-ACACTGAAAATTAGTAAGTAAAGTTCAGAA-3'
circRNF13	5’-GAGCAGCATCTCGTTGTAAAATCACCTTTCTTGAATTTATG-3’
