# Supplementary material for: Circular RNA circRNF13 inhibits proliferation and metastasis of nasopharyngeal carcinoma via SUMO2
Source: Mol Cancer. 2021 Aug 31;20:112. doi: 10.1186/s12943-021-01409-4 (PMC8406723; doi:10.1186/s12943-021-01409-4)
Supplement: Supplementary file 2 — Additional file 2:Fig. S1.CircRNF13 is lowly expression in NPC. A The top 20 circRNAs in the RNA-seq data were tested in NPC (n = 36) and NPE (n = 12) tissues using RT-PCR. NPE, non-tumor nasopharyngeal epithelial tissues. Data have been represented as mean ± standard deviation (SD). *, p < 0.05; **, p < 0.01; ****, p < 0.0001. B Expression of circRNF13 was verified using qPCR in NPC cell lines 5-8F, CNE2, HNE2,HONE1, and 6-10B and normal immortal nasopharyngeal epithelial NP69 cells. Fig. S2.CircRNF13 inhibits proliferation, migration, and invasion of NPC. The overexpression or knockdown efficiencies of circRNF13 were measured in HNE2 and CNE2 cells after transfection with circRNF13 overexpression vector or circRNF13 siRNAs. RNF13 mRNA expression was not affected by transfection. All experiments were repeated at least three times. Data have been represented as mean ± SD. ***, p <0.001. Fig. S3.CircRNF13 inhibits glycolysis in NPC cells. A The proteomics profile in CNE2 cells was analyzed upon circRNF13 knockdown. A total of 294 differentially expressed proteins between sicircRNF13 and scrambled siRNAs were screened, including 100 proteins upregulated and 194 proteins downregulated by sicircRNF13. B The glycolysis pathway was enriched according to the 294 differential proteins screened from the LC-MS/MS data, using gene set enrichment analysis with the IPA software. C The extracellular acidification rate (ECAR) in HNE2 and CNE2 cells was measured using Seahorse XF assays, in response to circRNF13 overexpression or knockdown. D Representative images of wound-healing assay showed that the glycolysis inhibitor 2-DG attenuated the effect of circRNF13 on NPC cell migration when HNE2 and CNE2 cells transfected with sicircRNF13 were treated with it. Fig. S4. SUMO2 inhibits proliferation, migration, invasion, and glycolysis in NPC cells. A The overexpression efficiency of SUMO2 was measured in HNE2 and CNE2 cells using RT-PCR and western blotting, after transfection of the [file 12943_2021_1409_MOESM2_ESM.zip]

Archive with 5 entries (5 files):
- Figure S2.tif
- Figure S5.tif
- Figure S4.tif
- Figure S3.tif
- Figure S1.tif
